# Supplementary material for: Gene prediction of immune cells association between gut microbiota and colorectal cancer: a Mendelian randomization study
Source: Front Immunol. 2025 Jan 31;16:1460936. doi: 10.3389/fimmu.2025.1460936 (PMC11825486; doi:10.3389/fimmu.2025.1460936)
Supplement: Supplementary file 1 [file DataSheet1.xlsx]

## Sheet: SO
Table S1: Details of instrumental variables for CRC included in the genetic instrument.
Table S2: Details of instrumental variables for 473 gut microbiota included in the genetic instrument.
Table S3: Details of instrumental variables for 731 immune cells included in the genetic instrument.
Table S4: Mendelian randomization analysis of the impact of gut microbiota on CRC.(UVMR)
Table S5: Mendelian randomization analysis of the impact of gut microbiota on CRC.(Method: MR-PRESSO-UVMR)
Table S6: Mendelian randomization analysis of the impact of gut microbiota on CRC.(Method: Lasso-UVMR)
Table S6: Mendelian randomization analysis of the impact of gut microbiota on CRC.(Method: MR-PRESSO-UVMR)
Table S7: Mendelian randomization analysis of the impact of CRC on gut microbiota.(UVMR)
Table S8: Mendelian randomization analysis of the impact of CRC on gut microbiota.(Method: MR-PRESSO-UVMR)
Table S9: Mendelian randomization analysis of the impact of CRC on gut microbiota.(Method: Lasso-UVMR)
Table S10: Mendelian randomization analysis of the impact of gut microbiota on immunue cell.(UVMR)
Table S11: Mendelian randomization analysis of the impact of immunue cell on CRC(Adjusted by Gut Microbiota).(UVMR)
Table S12: Immune cells mediated the causal relationship between the gut microbiota and CRC

## Sheet: S1
Table S1: Details of instrumental variables for CRC included in the genetic instrument.
SNP	pos.exposure	other_allele.exposure	effect_allele.exposure	pval.exposure	beta.exposure	se.exposure	eaf.exposure	exposure	id.exposure	samplesize.exposure	R2	F	average_R2	average_F
rs10956368	127411405	T	C	1.47401e-16	-0.146741	0.0177683	0.578774	CRC	C3_COLORECTAL_EXALLC	321040	0.000212403	68.2038	0.00179678	48.1543
rs11986063	116628076	C	T	3.01266e-09	0.15268	0.0257431	0.124233				0.000109556	35.1755
rs16969681	32700910	C	T	1.69161e-14	0.231703	0.0302006	0.0827208				0.000183313	58.8612
rs181103143	18693355	C	T	3.41342e-09	-0.653981	0.11065	0.00917365				0.000108798	34.9321
rs2225014	8668752	A	T	3.21425e-08	-0.107513	0.019444	0.298813				9.52248e-05	30.5737
rs2427294	62352201	G	A	4.80286e-10	-0.140375	0.0225487	0.202397				0.000120705	38.7555
rs2853672	1292868	C	A	8.82877e-14	0.132033	0.0177051	0.529652				0.000173194	55.6116
rs35137159	99584492	C	T	2.8132e-13	0.168212	0.0230332	0.160813				0.000166102	53.3338
rs4939567	48925503	G	A	4.79844e-20	-0.161297	0.0175926	0.505954				0.00026177	84.0601
rs60507951	33053281	G	A	3.41547e-09	-0.158236	0.026773	0.134689				0.000108795	34.9312
rs71338563	6425097	C	T	5.76766e-10	0.116934	0.0188705	0.305535				0.000119592	38.3983
rs7933961	111309906	T	A	3.13184e-11	0.136046	0.0204882	0.231576				0.000137324	44.0921

## Sheet: S2
Table S2: Details of instrumental variables for 473 gut microbiota included in the genetic instrument.
exposure	id.exposure	SNP	effect_allele.exposure	other_allele.exposure	eaf.exposure	beta.exposure	se.exposure	pval.exposure	samplesize.exposure	R2	F	average_R2	average_F
Absiella dolichum abundance in stool	GCST90032172	rs10006723	T	G	0.052858	0.170956	0.0345341	7.40788e-07	5959	0.00409559	24.4978	0.213818	57.5994
Absiella dolichum abundance in stool	GCST90032172	rs10826332	A	T	0.0770596	-0.142187	0.0286481	6.93318e-07	5959	0.00411683	24.6253	0.213818	57.5994
Absiella dolichum abundance in stool	GCST90032172	rs10900223	C	T	0.250122	-0.105448	0.0176162	2.15257e-09	5959	0.00597689	35.8184	0.213818	57.5994
Absiella dolichum abundance in stool	GCST90032172	rs115168226	G	A	0.00618191	-0.446554	0.097039	4.18857e-06	5959	0.00354113	21.1694	0.213818	57.5994
Absiella dolichum abundance in stool	GCST90032172	rs1171617	T	G	0.770118	0.443332	0.0179927	4.76334e-134	5959	0.0924608	606.904	0.213818	57.5994
Absiella dolichum abundance in stool	GCST90032172	rs11871125	T	C	0.394949	0.072665	0.0157893	4.18117e-06	5959	0.00354169	21.1728	0.213818	57.5994
Absiella dolichum abundance in stool	GCST90032172	rs12692101	T	A	0.444305	-0.0812856	0.0159379	3.39393e-07	5959	0.0043461	26.0027	0.213818	57.5994
Absiella dolichum abundance in stool	GCST90032172	rs13026148	A	G	0.378223	-0.0706059	0.0158653	8.57364e-06	5959	0.00331262	19.7988	0.213818	57.5994
Absiella dolichum abundance in stool	GCST90032172	rs13247874	T	C	0.190234	-0.103668	0.0195859	1.20332e-07	5959	0.00467942	28.0064	0.213818	57.5994
Absiella dolichum abundance in stool	GCST90032172	rs138190991	A	T	0.0301671	-0.212246	0.0448917	2.26791e-06	5959	0.00373721	22.3461	0.213818	57.5994
Absiella dolichum abundance in stool	GCST90032172	rs141857125	C	T	0.00817656	-0.438422	0.0855532	2.98243e-07	5959	0.00438762	26.2522	0.213818	57.5994
Absiella dolichum abundance in stool	GCST90032172	rs149235996	G	A	0.0120372	-0.56909	0.0700396	4.46402e-16	5959	0.0109576	65.9977	0.213818	57.5994
Absiella dolichum abundance in stool	GCST90032172	rs1511808	T	C	0.615503	-0.0697692	0.0157378	9.28341e-06	5959	0.00328728	19.6469	0.213818	57.5994
Absiella dolichum abundance in stool	GCST90032172	rs1765260	A	G	0.153343	-0.0999797	0.0211507	2.27843e-06	5959	0.00373573	22.3372	0.213818	57.5994
Absiella dolichum abundance in stool	GCST90032172	rs2512510	A	G	0.216759	-0.0870239	0.0186419	3.03867e-06	5959	0.00364366	21.7847	0.213818	57.5994
Absiella dolichum abundance in stool	GCST90032172	rs2625939	T	C	0.228206	0.0859678	0.0183528	2.81084e-06	5959	0.00366858	21.9342	0.213818	57.5994
Absiella dolichum abundance in stool	GCST90032172	rs4254516	C	G	0.455659	-0.0700485	0.0152171	4.15898e-06	5959	0.00354339	21.183	0.213818	57.5994
Absiella dolichum abundance in stool	GCST90032172	rs55775057	A	G	0.150493	-0.0960378	0.0215564	8.382e-06	5959	0.00331982	19.842	0.213818	57.5994
Absiella dolichum abundance in stool	GCST90032172	rs72836546	T	C	0.23482	-0.0906795	0.0180707	5.22012e-07	5959	0.00420788	25.1723	0.213818	57.5994
Absiella dolichum abundance in stool	GCST90032172	rs73006619	C	A	0.0466597	-0.168203	0.0368665	5.05507e-06	5959	0.00348109	20.8093	0.213818	57.5994
Absiella dolichum abundance in stool	GCST90032172	rs73025372	G	A	0.0515375	0.157569	0.0346167	5.31837e-06	5959	0.00346489	20.7121	0.213818	57.5994
Absiella dolichum abundance in stool	GCST90032172	rs7537155	A	G	0.199113	-0.0900652	0.019229	2.81575e-06	5959	0.00366802	21.9308	0.213818	57.5994
Absiella dolichum abundance in stool	GCST90032172	rs76187828	G	A	0.0930578	-0.117619	0.0264472	8.69507e-06	5959	0.00330813	19.772	0.213818	57.5994
Absiella dolichum abundance in stool	GCST90032172	rs76638161	T	C	0.0318954	0.192728	0.0434891	9.35194e-06	5959	0.00328493	19.6328	0.213818	57.5994
Absiella dolichum abundance in stool	GCST90032172	rs7705826	G	T	0.833702	0.199276	0.0204928	2.37777e-22	5959	0.0156206	94.5282	0.213818	57.5994
Absiella dolichum abundance in stool	GCST90032172	rs78428648	A	G	0.0377174	0.179162	0.0400467	7.6832e-06	5959	0.00334756	20.0084	0.213818	57.5994
Absiella dolichum abundance in stool	GCST90032172	rs78562549	T	G	0.00740514	0.394897	0.0881915	7.54438e-06	5959	0.00335337	20.0433	0.213818	57.5994
Absiella dolichum abundance in stool	GCST90032172	rs79717472	G	A	0.0280471	-0.218081	0.0461728	2.32221e-06	5959	0.00372964	22.3006	0.213818	57.5994
Actinomycetales abundance in stool	GCST90032181	rs1057157	C	T	0.356179	0.0763559	0.0171254	8.24834e-06	5959	0.00332494	19.8727	0.102858	26.1579
Actinomycetales abundance in stool	GCST90032181	rs112192402	A	G	0.0311454	0.227703	0.0474027	1.55848e-06	5959	0.00385727	23.0667	0.102858	26.1579
Actinomycetales abundance in stool	GCST90032181	rs117291585	T	C	0.0241775	0.241913	0.052514	4.09231e-06	5959	0.00354855	21.214	0.102858	26.1579
Actinomycetales abundance in stool	GCST90032181	rs145721291	T	C	0.00662204	0.453464	0.100866	6.93391e-06	5959	0.00338028	20.2046	0.102858	26.1579
Actinomycetales abundance in stool	GCST90032181	rs148515684	A	G	0.0138573	0.329495	0.0697969	2.34955e-06	5959	0.0037259	22.2782	0.102858	26.1579
Actinomycetales abundance in stool	GCST90032181	rs150248294	A	G	0.0102142	-0.377677	0.080216	2.49852e-06	5959	0.00370624	22.1602	0.102858	26.1579
Actinomycetales abundance in stool	GCST90032181	rs1604572	G	C	0.317746	-0.0886552	0.0174741	3.90523e-07	5959	0.00430104	25.732	0.102858	26.1579
Actinomycetales abundance in stool	GCST90032181	rs16943430	A	G	0.034759	-0.199229	0.0444659	7.4472e-06	5959	0.00335751	20.068	0.102858	26.1579
Actinomycetales abundance in stool	GCST90032181	rs180982609	C	T	0.0051231	-0.500304	0.112894	9.35251e-06	5959	0.00328491	19.6327	0.102858	26.1579
Actinomycetales abundance in stool	GCST90032181	rs188124348	C	T	0.0125871	0.358611	0.0731176	9.36282e-07	5959	0.0040205	24.0468	0.102858	26.1579
Actinomycetales abundance in stool	GCST90032181	rs189587	A	G	0.432367	0.0806004	0.0164433	9.50027e-07	5959	0.00401583	24.0188	0.102858	26.1579
Actinomycetales abundance in stool	GCST90032181	rs2632709	C	A	0.148365	0.104046	0.0228286	5.17159e-06	5959	0.00347382	20.7657	0.102858	26.1579
Actinomycetales abundance in stool	GCST90032181	rs3809205	C	T	0.0434628	0.182025	0.0399238	5.13218e-06	5959	0.00347626	20.7803	0.102858	26.1579
Actinomycetales abundance in stool	GCST90032181	rs3856733	G	C	0.300579	-0.0881978	0.0180229	9.89818e-07	5959	0.00400268	23.9398	0.102858	26.1579
Actinomycetales abundance in stool	GCST90032181	rs59532339	T	A	0.0235728	0.461097	0.0539542	1.27338e-17	5959	0.0121079	73.011	0.102858	26.1579
Actinomycetales abundance in stool	GCST90032181	rs6566598	C	T	0.966004	-0.206029	0.0456208	6.2983e-06	5959	0.00341094	20.3885	0.102858	26.1579
Actinomycetales abundance in stool	GCST90032181	rs7196912	T	C	0.0315558	0.225688	0.0462149	1.04247e-06	5959	0.00398607	23.84	0.102858	26.1579
Actinomycetales abundance in stool	GCST90032181	rs72825080	C	T	0.0592908	-0.15323	0.0342299	7.58782e-06	5959	0.00335154	20.0323	0.102858	26.1579
Actinomycetales abundance in stool	GCST90032181	rs73057725	A	G	0.0350404	0.222167	0.0444899	5.92487e-07	5959	0.00416725	24.9282	0.102858	26.1579
Actinomycetales abundance in stool	GCST90032181	rs7526830	C	T	0.113773	0.11933	0.0256291	3.22356e-06	5959	0.00362478	21.6714	0.102858	26.1579
Actinomycetales abundance in stool	GCST90032181	rs76151544	G	A	0.0227109	-0.249151	0.0549946	5.88546e-06	5959	0.00343256	20.5182	0.102858	26.1579
Actinomycetales abundance in stool	GCST90032181	rs76318294	G	T	0.084973	-0.131138	0.029682	9.9573e-06	5959	0.00326495	19.513	0.102858	26.1579
Actinomycetales abundance in stool	GCST90032181	rs76379382	T	C	0.054898	-0.160195	0.0358753	7.9946e-06	5959	0.0033349	19.9325	0.102858	26.1579
Actinomycetales abundance in stool	GCST90032181	rs76447789	G	A	0.00680658	-0.443571	0.0992982	7.9302e-06	5959	0.00333748	19.9479	0.102858	26.1579
Actinomycetales abundance in stool	GCST90032181	rs78580580	C	A	0.017728	-0.294915	0.0614523	1.5939e-06	5959	0.00385007	23.0235	0.102858	26.1579
Actinomycetales abundance in stool	GCST90032181	rs8001043	C	T	0.693867	-0.0811984	0.0177149	4.56991e-06	5959	0.0035133	21.0025	0.102858	26.1579
CAG-274 sp000432155 abundance in stool	GCST90032271	rs11022982	C	T	0.0284459	-0.201599	0.0451079	7.84901e-06	5959	0.00334076	19.9676	0.219296	59.4897
CAG-274 sp000432155 abundance in stool	GCST90032271	rs111262693	T	G	0.0768842	0.12898	0.0285407	6.20854e-06	5959	0.00341552	20.416	0.219296	59.4897
CAG-274 sp000432155 abundance in stool	GCST90032271	rs11231666	A	G	0.0443696	-0.163226	0.0367654	9.00997e-06	5959	0.0032968	19.704	0.219296	59.4897
CAG-274 sp000432155 abundance in stool	GCST90032271	rs114046167	T	G	0.0433195	-0.163262	0.0364549	7.51816e-06	5959	0.00335448	20.0499	0.219296	59.4897
CAG-274 sp000432155 abundance in stool	GCST90032271	rs116076966	C	A	0.0126513	0.305763	0.0672909	5.52233e-06	5959	0.00345288	20.6401	0.219296	59.4897
CAG-274 sp000432155 abundance in stool	GCST90032271	rs116479000	G	C	0.0101606	-0.344856	0.0741904	3.34753e-06	5959	0.00361273	21.599	0.219296	59.4897
CAG-274 sp000432155 abundance in stool	GCST90032271	rs116949598	A	G	0.0351358	0.181563	0.0410933	9.9475e-06	5959	0.00326527	19.5149	0.219296	59.4897
CAG-274 sp000432155 abundance in stool	GCST90032271	rs141882839	A	G	0.0256989	0.239946	0.0476951	4.88358e-07	5959	0.00422927	25.3008	0.219296	59.4897
CAG-274 sp000432155 abundance in stool	GCST90032271	rs144724596	T	C	0.00688772	0.412016	0.0909902	5.95063e-06	5959	0.00342905	20.4971	0.219296	59.4897
CAG-274 sp000432155 abundance in stool	GCST90032271	rs146857047	T	G	0.0142415	-0.277906	0.0628712	9.85898e-06	5959	0.00326811	19.532	0.219296	59.4897
CAG-274 sp000432155 abundance in stool	GCST90032271	rs147000073	G	C	0.0119903	-0.359069	0.0688869	1.8637e-07	5959	0.00453872	27.1604	0.219296	59.4897
CAG-274 sp000432155 abundance in stool	GCST90032271	rs148620988	C	T	0.0154753	0.274256	0.0609716	6.85653e-06	5959	0.00338385	20.2261	0.219296	59.4897
CAG-274 sp000432155 abundance in stool	GCST90032271	rs149340696	T	C	0.00876446	-0.389968	0.0807433	1.36721e-06	5959	0.00389919	23.3184	0.219296	59.4897
CAG-274 sp000432155 abundance in stool	GCST90032271	rs149556176	C	T	0.0143118	0.456339	0.0631781	5.08318e-13	5959	0.00867926	52.155	0.219296	59.4897
CAG-274 sp000432155 abundance in stool	GCST90032271	rs17843929	T	C	0.264688	-0.190654	0.0168872	1.47283e-29	5959	0.0209417	127.418	0.219296	59.4897
CAG-274 sp000432155 abundance in stool	GCST90032271	rs2051394	G	C	0.480646	-0.0691164	0.0155455	8.7455e-06	5959	0.00330629	19.7609	0.219296	59.4897
CAG-274 sp000432155 abundance in stool	GCST90032271	rs2062541	A	G	0.611537	0.111613	0.0156895	1.12837e-12	5959	0.00842103	50.5901	0.219296	59.4897
CAG-274 sp000432155 abundance in stool	GCST90032271	rs2185152	T	C	0.309031	-0.390576	0.0155337	1.6527e-139	5959	0.0959171	631.998	0.219296	59.4897
CAG-274 sp000432155 abundance in stool	GCST90032271	rs35966446	G	A	0.503403	0.0674281	0.0148952	5.98739e-06	5959	0.00342708	20.4853	0.219296	59.4897
CAG-274 sp000432155 abundance in stool	GCST90032271	rs36012907	T	C	0.0914758	0.120965	0.0264889	4.95628e-06	5959	0.00348739	20.8471	0.219296	59.4897
CAG-274 sp000432155 abundance in stool	GCST90032271	rs4725442	G	A	0.315178	0.0746333	0.0168038	8.93532e-06	5959	0.00329945	19.7199	0.219296	59.4897
CAG-274 sp000432155 abundance in stool	GCST90032271	rs572618129	A	C	0.00829544	-0.366525	0.0821406	8.11353e-06	5959	0.00333019	19.9042	0.219296	59.4897
CAG-274 sp000432155 abundance in stool	GCST90032271	rs59514998	G	A	0.213353	-0.0840618	0.0186837	6.8208e-06	5959	0.00338552	20.2361	0.219296	59.4897
CAG-274 sp000432155 abundance in stool	GCST90032271	rs62302032	C	T	0.394183	-0.0820775	0.0155017	1.19185e-07	5959	0.0046825	28.0249	0.219296	59.4897
CAG-274 sp000432155 abundance in stool	GCST90032271	rs7308192	T	C	0.0686776	0.131961	0.0293353	6.84768e-06	5959	0.00338427	20.2285	0.219296	59.4897
CAG-274 sp000432155 abundance in stool	GCST90032271	rs75371468	A	G	0.0907265	-0.118706	0.0261384	5.5871e-06	5959	0.00344916	20.6178	0.219296	59.4897
CAG-274 sp000432155 abundance in stool	GCST90032271	rs79947198	C	A	0.0401988	0.178352	0.0381955	3.02006e-06	5959	0.00364563	21.7965	0.219296	59.4897
CAG-274 sp000432155 abundance in stool	GCST90032271	rs9407772	G	C	0.689169	-0.0747805	0.0164568	5.51839e-06	5959	0.00345311	20.6414	0.219296	59.4897
CAG-302 abundance in stool	GCST90032272	rs113800316	G	C	0.0130938	-0.292143	0.0643897	5.7031e-06	5959	0.0034426	20.5784	0.106359	26.1442
CAG-302 abundance in stool	GCST90032272	rs116530753	A	G	0.0504314	-0.173276	0.033427	2.17511e-07	5959	0.00448905	26.8619	0.106359	26.1442
CAG-302 abundance in stool	GCST90032272	rs11715464	G	A	0.380985	-0.073688	0.0151103	1.0789e-06	5959	0.00397506	23.774	0.106359	26.1442
CAG-302 abundance in stool	GCST90032272	rs117428363	A	G	0.0225025	-0.220116	0.0491322	7.46164e-06	5959	0.00335689	20.0643	0.106359	26.1442
CAG-302 abundance in stool	GCST90032272	rs118125312	A	G	0.0114411	0.30691	0.067646	5.70597e-06	5959	0.00344244	20.5775	0.106359	26.1442
CAG-302 abundance in stool	GCST90032272	rs139931083	G	A	0.00915304	-0.380522	0.07676	7.14812e-07	5959	0.00410704	24.5665	0.106359	26.1442
CAG-302 abundance in stool	GCST90032272	rs149489596	T	C	0.0130803	0.303992	0.0643741	2.33225e-06	5959	0.00372826	22.2924	0.106359	26.1442
CAG-302 abundance in stool	GCST90032272	rs174535	C	T	0.344297	-0.121249	0.0152747	2.05637e-15	5959	0.0104633	62.9891	0.106359	26.1442
CAG-302 abundance in stool	GCST90032272	rs196066	A	G	0.288804	0.0723999	0.0158653	5.03289e-06	5959	0.0034825	20.8177	0.106359	26.1442
CAG-302 abundance in stool	GCST90032272	rs2023636	C	A	0.22463	0.0780811	0.0176146	9.30392e-06	5959	0.00328657	19.6427	0.106359	26.1442
CAG-302 abundance in stool	GCST90032272	rs2207696	G	A	0.864545	-0.0947977	0.0213696	9.1603e-06	5959	0.00329153	19.6724	0.106359	26.1442
CAG-302 abundance in stool	GCST90032272	rs33151	A	G	0.685322	0.0706757	0.0158369	8.09246e-06	5959	0.00333102	19.9092	0.106359	26.1442
CAG-302 abundance in stool	GCST90032272	rs4657374	T	A	0.304251	0.0714422	0.0159596	7.58978e-06	5959	0.00335146	20.0318	0.106359	26.1442
CAG-302 abundance in stool	GCST90032272	rs61260044	C	A	0.00881031	-0.356208	0.0780627	5.04035e-06	5959	0.00348203	20.8149	0.106359	26.1442
CAG-302 abundance in stool	GCST90032272	rs61908776	G	A	0.00902549	-0.390317	0.0767346	3.6457e-07	5959	0.00432312	25.8647	0.106359	26.1442
CAG-302 abundance in stool	GCST90032272	rs6533441	A	C	0.523877	0.0678851	0.0146386	3.52813e-06	5959	0.00359594	21.4983	0.106359	26.1442
CAG-302 abundance in stool	GCST90032272	rs7073253	C	T	0.197986	-0.0873014	0.0186021	2.69104e-06	5959	0.0036825	22.0177	0.106359	26.1442
CAG-302 abundance in stool	GCST90032272	rs73615759	T	C	0.00858661	-0.374085	0.0785608	1.91944e-06	5959	0.00379058	22.6664	0.106359	26.1442
CAG-302 abundance in stool	GCST90032272	rs75603478	A	G	0.0502919	0.159979	0.0334452	1.72426e-06	5959	0.00382491	22.8724	0.106359	26.1442
CAG-302 abundance in stool	GCST90032272	rs77207094	C	T	0.0187098	-0.280137	0.0539077	2.02961e-07	5959	0.00451131	26.9956	0.106359	26.1442
CAG-302 abundance in stool	GCST90032272	rs79239522	G	C	0.0230141	-0.229895	0.0490407	2.76103e-06	5959	0.00367429	21.9685	0.106359	26.1442
CAG-302 abundance in stool	GCST90032272	rs79373650	G	A	0.0274605	-0.203443	0.0441561	4.07816e-06	5959	0.00354966	21.2206	0.106359	26.1442
CAG-302 abundance in stool	GCST90032272	rs80044222	A	G	0.0178007	-0.254444	0.0548434	3.49313e-06	5959	0.00359912	21.5174	0.106359	26.1442
CAG-302 abundance in stool	GCST90032272	rs9315968	C	T	0.524522	-0.0672068	0.0148077	5.66186e-06	5959	0.00344492	20.5923	0.106359	26.1442
CAG-302 abundance in stool	GCST90032272	rs9555329	T	C	0.0921516	0.123034	0.0249179	7.91e-07	5959	0.00407456	24.3715	0.106359	26.1442
CAG-302 abundance in stool	GCST90032272	rs9853845	G	A	0.0509265	0.150599	0.0331174	5.43054e-06	5959	0.00345823	20.6722	0.106359	26.1442
CAG-302 abundance in stool	GCST90032272	rs9956244	A	G	0.135702	-0.0988432	0.0213019	3.48221e-06	5959	0.00360012	21.5234	0.106359	26.1442
CAG-345 sp000433315 abundance in stool	GCST90032273	rs111262693	T	G	0.0769668	0.135755	0.0286228	2.10683e-06	5959	0.00376078	22.4875	0.174801	43.3079
CAG-345 sp000433315 abundance in stool	GCST90032273	rs11231635	C	G	0.0679118	-0.135699	0.0302593	7.30719e-06	5959	0.00336356	20.1043	0.174801	43.3079
CAG-345 sp000433315 abundance in stool	GCST90032273	rs113335533	G	A	0.00919722	-0.349435	0.0786321	8.83332e-06	5959	0.00330311	19.7418	0.174801	43.3079
CAG-345 sp000433315 abundance in stool	GCST90032273	rs114563216	A	G	0.0177158	0.253638	0.0569192	8.34617e-06	5959	0.00332118	19.8502	0.174801	43.3079
CAG-345 sp000433315 abundance in stool	GCST90032273	rs12613519	G	A	0.451434	0.0691303	0.0152078	5.47495e-06	5959	0.00345563	20.6566	0.174801	43.3079
CAG-345 sp000433315 abundance in stool	GCST90032273	rs141882839	A	G	0.0257631	0.223894	0.047809	2.82578e-06	5959	0.00366688	21.924	0.174801	43.3079
CAG-345 sp000433315 abundance in stool	GCST90032273	rs144365599	G	A	0.0167431	-0.268831	0.0594299	6.08261e-06	5959	0.00342205	20.4552	0.174801	43.3079
CAG-345 sp000433315 abundance in stool	GCST90032273	rs144724596	T	C	0.0068276	0.420548	0.0916875	4.50191e-06	5959	0.00351809	21.0313	0.174801	43.3079
CAG-345 sp000433315 abundance in stool	GCST90032273	rs146767775	T	G	0.0119338	-0.311086	0.0693133	7.18564e-06	5959	0.00336891	20.1364	0.174801	43.3079
CAG-345 sp000433315 abundance in stool	GCST90032273	rs146857047	T	G	0.0144272	-0.286039	0.0626944	5.05642e-06	5959	0.00348101	20.8088	0.174801	43.3079
CAG-345 sp000433315 abundance in stool	GCST90032273	rs149287529	G	A	0.0131402	-0.297541	0.065979	6.49402e-06	5959	0.00340118	20.33	0.174801	43.3079
CAG-345 sp000433315 abundance in stool	GCST90032273	rs149340696	T	C	0.00864378	-0.365906	0.0815831	7.28896e-06	5959	0.00336435	20.1091	0.174801	43.3079
CAG-345 sp000433315 abundance in stool	GCST90032273	rs149556176	C	T	0.0144354	0.327707	0.0632249	2.18117e-07	5959	0.00448816	26.8565	0.174801	43.3079
CAG-345 sp000433315 abundance in stool	GCST90032273	rs1670008	C	G	0.53372	-0.0676311	0.0152125	8.75823e-06	5959	0.00330583	19.7581	0.174801	43.3079
CAG-345 sp000433315 abundance in stool	GCST90032273	rs17843966	C	A	0.264448	-0.186164	0.0169504	4.6202e-28	5959	0.0198406	120.583	0.174801	43.3079
CAG-345 sp000433315 abundance in stool	GCST90032273	rs2062541	A	G	0.61116	0.0979324	0.0157383	4.89131e-10	5959	0.00645581	38.7072	0.174801	43.3079
CAG-345 sp000433315 abundance in stool	GCST90032273	rs2185152	T	C	0.308399	-0.300268	0.0158298	3.10481e-80	5959	0.0569419	359.684	0.174801	43.3079
CAG-345 sp000433315 abundance in stool	GCST90032273	rs2619994	C	T	0.05932	-0.141857	0.0320736	9.74035e-06	5959	0.00327197	19.5551	0.174801	43.3079
CAG-345 sp000433315 abundance in stool	GCST90032273	rs2738576	C	A	0.789562	-0.0916075	0.0185796	8.20017e-07	5959	0.00406301	24.3021	0.174801	43.3079
CAG-345 sp000433315 abundance in stool	GCST90032273	rs4688320	G	C	0.554069	-0.0694688	0.0151771	4.71214e-06	5959	0.00350352	20.9438	0.174801	43.3079
CAG-345 sp000433315 abundance in stool	GCST90032273	rs4865149	C	A	0.583293	-0.0674125	0.0152154	9.39956e-06	5959	0.00328331	19.6231	0.174801	43.3079
CAG-345 sp000433315 abundance in stool	GCST90032273	rs572618129	A	C	0.00829748	-0.381315	0.0824033	3.70242e-06	5959	0.00358053	21.4059	0.174801	43.3079
CAG-345 sp000433315 abundance in stool	GCST90032273	rs59514998	G	A	0.212977	-0.0848687	0.0187623	6.08646e-06	5959	0.00342185	20.4539	0.174801	43.3079
CAG-345 sp000433315 abundance in stool	GCST90032273	rs60284548	T	C	0.0545477	0.14923	0.0334339	8.06565e-06	5959	0.00333208	19.9156	0.174801	43.3079
CAG-345 sp000433315 abundance in stool	GCST90032273	rs62302032	C	T	0.393936	-0.074051	0.0155652	1.96033e-06	5959	0.00378384	22.6259	0.174801	43.3079
CAG-345 sp000433315 abundance in stool	GCST90032273	rs73808416	G	C	0.0464081	-0.159893	0.035228	5.65741e-06	5959	0.00344517	20.5938	0.174801	43.3079
CAG-345 sp000433315 abundance in stool	GCST90032273	rs74801711	T	C	0.0343883	-0.185008	0.0407919	5.74916e-06	5959	0.00344004	20.563	0.174801	43.3079
CAG-345 sp000433315 abundance in stool	GCST90032273	rs75371468	A	G	0.0906767	-0.119908	0.0262304	4.84622e-06	5959	0.00349456	20.8901	0.174801	43.3079
CAG-345 sp000433315 abundance in stool	GCST90032273	rs8019784	C	T	0.534372	0.0713703	0.0151271	2.38125e-06	5959	0.00372161	22.2525	0.174801	43.3079
CAG-345 abundance in stool	GCST90032274	rs10099683	G	A	0.11874	-0.100908	0.0221185	5.06315e-06	5959	0.00348058	20.8063	0.0583444	24.5483
CAG-345 abundance in stool	GCST90032274	rs11005198	A	T	0.0266642	-0.19814	0.0443404	7.87291e-06	5959	0.00333979	19.9618	0.0583444	24.5483
CAG-345 abundance in stool	GCST90032274	rs113020642	C	T	0.0273938	-0.216838	0.0447137	1.23788e-06	5959	0.00393102	23.5095	0.0583444	24.5483
CAG-345 abundance in stool	GCST90032274	rs117917716	A	T	0.0143118	-0.315533	0.0594802	1.12771e-07	5959	0.0047003	28.1319	0.0583444	24.5483
CAG-345 abundance in stool	GCST90032274	rs1202578	C	T	0.680308	0.0688457	0.0152082	5.98608e-06	5959	0.00342715	20.4858	0.0583444	24.5483
CAG-345 abundance in stool	GCST90032274	rs1391967	G	A	0.18724	-0.0884532	0.0183839	1.4984e-06	5959	0.00386985	23.1423	0.0583444	24.5483
CAG-345 abundance in stool	GCST90032274	rs143706129	A	G	0.0690203	-0.127149	0.0281213	6.1418e-06	5959	0.00341896	20.4366	0.0583444	24.5483
CAG-345 abundance in stool	GCST90032274	rs148620988	C	T	0.0154968	0.273329	0.0579424	2.3905e-06	5959	0.00372037	22.245	0.0583444	24.5483
CAG-345 abundance in stool	GCST90032274	rs17457343	T	C	0.0253844	0.204695	0.0453472	6.36312e-06	5959	0.00340767	20.3689	0.0583444	24.5483
CAG-345 abundance in stool	GCST90032274	rs180670669	A	G	0.0650501	0.136108	0.0291508	3.02522e-06	5959	0.00364508	21.7932	0.0583444	24.5483
CAG-345 abundance in stool	GCST90032274	rs2281810	G	A	0.522383	0.0696478	0.0146727	2.067e-06	5959	0.00376688	22.5242	0.0583444	24.5483
CAG-345 abundance in stool	GCST90032274	rs58132852	T	C	0.0719066	0.123685	0.0273564	6.14768e-06	5959	0.00341866	20.4348	0.0583444	24.5483
CAG-345 abundance in stool	GCST90032274	rs603424	A	G	0.17585	-0.112258	0.018715	1.99406e-09	5959	0.0060016	35.9674	0.0583444	24.5483
CAG-345 abundance in stool	GCST90032274	rs72696919	A	C	0.401901	-0.0788912	0.0146939	7.91848e-08	5959	0.00481409	28.8162	0.0583444	24.5483
CAG-345 abundance in stool	GCST90032274	rs75338517	G	A	0.0293114	0.191368	0.0424278	6.46936e-06	5959	0.00340239	20.3372	0.0583444	24.5483
CAG-349 abundance in stool	GCST90032275	rs10818417	T	C	0.258849	0.0845471	0.0186241	5.63447e-06	5959	0.00344647	20.6016	0.0737789	22.5198
CAG-349 abundance in stool	GCST90032275	rs10895266	G	A	0.393384	0.0775938	0.0167255	3.49673e-06	5959	0.00359879	21.5154	0.0737789	22.5198
CAG-349 abundance in stool	GCST90032275	rs112674672	C	T	0.0220906	0.249858	0.0557495	7.40168e-06	5959	0.00335946	20.0798	0.0737789	22.5198
CAG-349 abundance in stool	GCST90032275	rs115005389	G	A	0.0429968	-0.188388	0.0425454	9.51423e-06	5959	0.00327945	19.6	0.0737789	22.5198
CAG-349 abundance in stool	GCST90032275	rs11659228	A	T	0.336311	-0.081376	0.0174501	3.11096e-06	5959	0.00363615	21.7396	0.0737789	22.5198
CAG-349 abundance in stool	GCST90032275	rs12485642	A	C	0.1041	-0.133614	0.0268815	6.67868e-07	5959	0.00412883	24.6974	0.0737789	22.5198
CAG-349 abundance in stool	GCST90032275	rs12582424	G	T	0.0695272	-0.144251	0.0321428	7.19567e-06	5959	0.00336846	20.1337	0.0737789	22.5198
CAG-349 abundance in stool	GCST90032275	rs141404207	T	G	0.0359252	0.19779	0.0439893	6.91394e-06	5959	0.0033812	20.2101	0.0737789	22.5198
CAG-349 abundance in stool	GCST90032275	rs1598915	T	C	0.929067	-0.151717	0.0323425	2.71941e-06	5959	0.00367915	21.9976	0.0737789	22.5198
CAG-349 abundance in stool	GCST90032275	rs34942834	A	G	0.0509426	0.172569	0.03677	2.68963e-06	5959	0.00368267	22.0187	0.0737789	22.5198
CAG-349 abundance in stool	GCST90032275	rs4240247	T	C	0.796162	-0.0963094	0.0206171	2.99247e-06	5959	0.00364856	21.8141	0.0737789	22.5198
CAG-349 abundance in stool	GCST90032275	rs4764714	T	A	0.355662	0.0807437	0.0176271	4.63517e-06	5959	0.00350878	20.9754	0.0737789	22.5198
CAG-349 abundance in stool	GCST90032275	rs4964343	T	C	0.467596	0.0744829	0.0164603	6.03948e-06	5959	0.00342432	20.4688	0.0737789	22.5198
CAG-349 abundance in stool	GCST90032275	rs72779836	T	C	0.0948403	-0.127423	0.0286059	8.41161e-06	5959	0.0033187	19.8353	0.0737789	22.5198
CAG-349 abundance in stool	GCST90032275	rs72963585	C	T	0.141131	-0.106189	0.0234222	5.7962e-06	5959	0.00343744	20.5474	0.0737789	22.5198
CAG-349 abundance in stool	GCST90032275	rs75047193	C	T	0.0353833	0.202886	0.044527	5.20201e-06	5959	0.00347195	20.7545	0.0737789	22.5198
CAG-349 abundance in stool	GCST90032275	rs75558424	G	A	0.0992932	0.1224	0.027238	6.9989e-06	5959	0.0033773	20.1868	0.0737789	22.5198
CAG-349 abundance in stool	GCST90032275	rs76884538	G	A	0.0269403	0.238241	0.0509955	2.98565e-06	5959	0.00364929	21.8184	0.0737789	22.5198
CAG-349 abundance in stool	GCST90032275	rs79911842	C	A	0.0144686	0.314333	0.0686111	4.61934e-06	5959	0.00350987	20.9819	0.0737789	22.5198
CAG-349 abundance in stool	GCST90032275	rs9446221	C	G	0.06236	-0.153356	0.0338949	6.05509e-06	5959	0.0034235	20.4638	0.0737789	22.5198
CAG-349 abundance in stool	GCST90032275	rs9972911	T	C	0.38936	0.0755107	0.0166284	5.59699e-06	5959	0.0034486	20.6144	0.0737789	22.5198
CAG-390 sp003523225 abundance in stool	GCST90032276	rs10986661	A	C	0.0664647	-0.172221	0.0388051	9.07555e-06	5959	0.00329449	19.6901	0.134821	44.0553
CAG-390 sp003523225 abundance in stool	GCST90032276	rs117240824	A	G	0.0393468	0.237643	0.0502309	2.23403e-06	5959	0.00374202	22.375	0.134821	44.0553
CAG-390 sp003523225 abundance in stool	GCST90032276	rs146184004	T	C	0.0268848	0.273034	0.0597706	4.92325e-06	5959	0.00348953	20.8599	0.134821	44.0553
CAG-390 sp003523225 abundance in stool	GCST90032276	rs148164215	T	C	0.0701439	0.20557	0.0376801	4.87899e-08	5959	0.00497002	29.7543	0.134821	44.0553
CAG-390 sp003523225 abundance in stool	GCST90032276	rs1535717	C	T	0.93738	0.18936	0.0401887	2.45572e-06	5959	0.00371176	22.1933	0.134821	44.0553
CAG-390 sp003523225 abundance in stool	GCST90032276	rs2029665	G	A	0.554408	0.0870909	0.0194885	7.86466e-06	5959	0.00334012	19.9638	0.134821	44.0553
CAG-390 sp003523225 abundance in stool	GCST90032276	rs2076091	A	G	0.309835	0.101023	0.0208707	1.29564e-06	5959	0.00391642	23.4218	0.134821	44.0553
CAG-390 sp003523225 abundance in stool	GCST90032276	rs217386	A	G	0.41547	-0.0976217	0.0195163	5.6721e-07	5959	0.00418124	25.0122	0.134821	44.0553
CAG-390 sp003523225 abundance in stool	GCST90032276	rs2295614	A	T	0.0705882	0.170908	0.037715	5.85481e-06	5959	0.00343423	20.5282	0.134821	44.0553
CAG-390 sp003523225 abundance in stool	GCST90032276	rs2784545	G	C	0.0866157	-0.163066	0.0346432	2.51373e-06	5959	0.0037043	22.1485	0.134821	44.0553
CAG-390 sp003523225 abundance in stool	GCST90032276	rs28635242	C	T	0.0173624	-0.341633	0.0726603	2.57899e-06	5959	0.0036961	22.0993	0.134821	44.0553
CAG-390 sp003523225 abundance in stool	GCST90032276	rs4299376	T	G	0.663683	-0.370839	0.019903	1.7575e-77	5959	0.0550514	347.047	0.134821	44.0553
CAG-390 sp003523225 abundance in stool	GCST90032276	rs532436	G	A	0.79813	-0.171453	0.0239241	7.69174e-13	5959	0.00854513	51.342	0.134821	44.0553
CAG-390 sp003523225 abundance in stool	GCST90032276	rs62185746	T	G	0.029845	0.251969	0.0569834	9.78836e-06	5959	0.0032704	19.5457	0.134821	44.0553
CAG-390 sp003523225 abundance in stool	GCST90032276	rs6730449	A	T	0.261256	0.120577	0.0221323	5.09364e-08	5959	0.00495615	29.6709	0.134821	44.0553
CAG-390 sp003523225 abundance in stool	GCST90032276	rs6972435	G	A	0.666955	-0.0940865	0.0204719	4.30916e-06	5959	0.00353206	21.1151	0.134821	44.0553
CAG-390 sp003523225 abundance in stool	GCST90032276	rs71462821	G	A	0.0539112	-0.195307	0.0431045	5.87018e-06	5959	0.00343339	20.5232	0.134821	44.0553
CAG-390 sp003523225 abundance in stool	GCST90032276	rs7332129	A	G	0.356205	0.101946	0.0210239	1.24052e-06	5959	0.00393034	23.5054	0.134821	44.0553
CAG-390 sp003523225 abundance in stool	GCST90032276	rs74933660	C	T	0.0853944	-0.155916	0.0344777	6.11923e-06	5959	0.00342014	20.4437	0.134821	44.0553
CAG-390 sp003523225 abundance in stool	GCST90032276	rs75601171	A	G	0.227587	0.109338	0.0229432	1.88297e-06	5959	0.00379672	22.7033	0.134821	44.0553
CAG-390 sp003523225 abundance in stool	GCST90032276	rs79812211	T	C	0.110733	-0.139551	0.030929	6.42255e-06	5959	0.00340471	20.3511	0.134821	44.0553
CAG-433 abundance in stool	GCST90032277	rs1032355	C	T	0.197055	0.0830655	0.0182985	5.63957e-06	5959	0.00344618	20.5999	0.0835694	24.6047
CAG-433 abundance in stool	GCST90032277	rs1047891	A	C	0.308734	-0.0868764	0.0157328	3.35177e-08	5959	0.00509098	30.4822	0.0835694	24.6047
CAG-433 abundance in stool	GCST90032277	rs10494405	C	T	0.149426	0.098932	0.0203474	1.16121e-06	5959	0.00395151	23.6325	0.0835694	24.6047
CAG-433 abundance in stool	GCST90032277	rs111512193	G	T	0.0118278	-0.335648	0.0670316	5.5196e-07	5959	0.00418998	25.0647	0.0835694	24.6047
CAG-433 abundance in stool	GCST90032277	rs11641965	G	A	0.55844	-0.0671888	0.0151185	8.82422e-06	5959	0.00330344	19.7438	0.0835694	24.6047
CAG-433 abundance in stool	GCST90032277	rs11653803	G	T	0.0509938	-0.155333	0.0331428	2.77538e-06	5959	0.00367263	21.9585	0.0835694	24.6047
CAG-433 abundance in stool	GCST90032277	rs117770003	T	C	0.0197853	0.265569	0.0528032	4.91989e-07	5959	0.00422689	25.2865	0.0835694	24.6047
CAG-433 abundance in stool	GCST90032277	rs143915183	A	G	0.0449878	-0.155953	0.0350689	8.70593e-06	5959	0.00330774	19.7696	0.0835694	24.6047
CAG-433 abundance in stool	GCST90032277	rs149777477	T	C	0.0184914	0.25443	0.0539315	2.38583e-06	5959	0.003721	22.2488	0.0835694	24.6047
CAG-433 abundance in stool	GCST90032277	rs1703824	A	C	0.518668	-0.065741	0.0147813	8.68435e-06	5959	0.00330853	19.7743	0.0835694	24.6047
CAG-433 abundance in stool	GCST90032277	rs1833492	C	G	0.859047	-0.0949184	0.0214541	9.67759e-06	5959	0.00327403	19.5675	0.0835694	24.6047
CAG-433 abundance in stool	GCST90032277	rs2005992	A	G	0.709281	0.0766232	0.0166284	4.06616e-06	5959	0.0035506	21.2263	0.0835694	24.6047
CAG-433 abundance in stool	GCST90032277	rs2158725	C	T	0.128004	0.100564	0.0224308	7.34976e-06	5959	0.00336171	20.0932	0.0835694	24.6047
CAG-433 abundance in stool	GCST90032277	rs34105619	G	T	0.213651	-0.0794476	0.017743	7.54561e-06	5959	0.00335332	20.043	0.0835694	24.6047
CAG-433 abundance in stool	GCST90032277	rs35971116	G	A	0.22823	-0.0863296	0.0174157	7.15905e-07	5959	0.00410655	24.5636	0.0835694	24.6047
CAG-433 abundance in stool	GCST90032277	rs61865625	T	C	0.0595106	0.159349	0.0305915	1.89932e-07	5959	0.00453264	27.1239	0.0835694	24.6047
CAG-433 abundance in stool	GCST90032277	rs6500746	G	A	0.856426	-0.0976411	0.0207598	2.55897e-06	5959	0.00369859	22.1143	0.0835694	24.6047
CAG-433 abundance in stool	GCST90032277	rs75005790	G	C	0.141361	0.100358	0.0210469	1.85784e-06	5959	0.00380102	22.7291	0.0835694	24.6047
CAG-433 abundance in stool	GCST90032277	rs7654754	A	G	0.524242	0.0788592	0.0144923	5.28471e-08	5959	0.00494429	29.5995	0.0835694	24.6047
CAG-433 abundance in stool	GCST90032277	rs77924615	A	G	0.192303	-0.0864041	0.0186939	3.7997e-06	5959	0.00357225	21.3562	0.0835694	24.6047
CAG-433 abundance in stool	GCST90032277	rs78486246	A	C	0.0153715	0.273185	0.0586357	3.17716e-06	5959	0.00362942	21.6992	0.0835694	24.6047
CAG-433 abundance in stool	GCST90032277	rs971538	C	T	0.561059	0.0687367	0.0149688	4.39023e-06	5959	0.00352611	21.0794	0.0835694	24.6047
CAG-448 sp000433415 abundance in stool	GCST90032278	rs113829571	G	C	0.0119062	-0.338685	0.0708526	1.75177e-06	5959	0.00381984	22.842	0.0687262	25.7903
CAG-448 sp000433415 abundance in stool	GCST90032278	rs117109614	C	T	0.0142284	-0.297582	0.0644413	3.87686e-06	5959	0.00356582	21.3176	0.0687262	25.7903
CAG-448 sp000433415 abundance in stool	GCST90032278	rs11773889	T	C	0.2219	-0.0879343	0.0185402	2.10681e-06	5959	0.00376078	22.4875	0.0687262	25.7903
CAG-448 sp000433415 abundance in stool	GCST90032278	rs141595765	A	G	0.0225275	-0.225075	0.0509351	9.92236e-06	5959	0.00326607	19.5198	0.0687262	25.7903
CAG-448 sp000433415 abundance in stool	GCST90032278	rs147564030	A	G	0.0175043	0.258397	0.0582744	9.24394e-06	5959	0.00328863	19.655	0.0687262	25.7903
CAG-448 sp000433415 abundance in stool	GCST90032278	rs17659208	A	G	0.00991002	-0.345221	0.0765951	6.57228e-06	5959	0.00339736	20.307	0.0687262	25.7903
CAG-448 sp000433415 abundance in stool	GCST90032278	rs225466	G	A	0.876966	-0.108114	0.0239914	6.59477e-06	5959	0.00339627	20.3005	0.0687262	25.7903
CAG-448 sp000433415 abundance in stool	GCST90032278	rs61916719	T	C	0.596872	0.072573	0.0159545	5.3966e-06	5959	0.00346023	20.6842	0.0687262	25.7903
CAG-448 sp000433415 abundance in stool	GCST90032278	rs673105	C	T	0.0770605	0.127238	0.0287788	9.81358e-06	5959	0.00326958	19.5408	0.0687262	25.7903
CAG-448 sp000433415 abundance in stool	GCST90032278	rs7042179	T	C	0.0240898	0.222999	0.0500306	8.30169e-06	5959	0.00332289	19.8604	0.0687262	25.7903
CAG-448 sp000433415 abundance in stool	GCST90032278	rs72815030	G	A	0.0459321	0.170281	0.0366056	3.29091e-06	5959	0.00361818	21.6317	0.0687262	25.7903
CAG-448 sp000433415 abundance in stool	GCST90032278	rs75872593	T	A	0.0265906	-0.214929	0.0475631	6.21858e-06	5959	0.003415	20.4129	0.0687262	25.7903
CAG-448 sp000433415 abundance in stool	GCST90032278	rs77692382	T	C	0.248808	0.155691	0.0177282	1.60436e-18	5959	0.0127773	77.0996	0.0687262	25.7903
CAG-448 sp000433415 abundance in stool	GCST90032278	rs7785121	C	T	0.245808	-0.0812283	0.01759	3.87703e-06	5959	0.00356581	21.3175	0.0687262	25.7903
CAG-448 sp000433415 abundance in stool	GCST90032278	rs7840019	T	G	0.131669	-0.109591	0.022657	1.3184e-06	5959	0.00391084	23.3883	0.0687262	25.7903
CAG-448 sp000433415 abundance in stool	GCST90032278	rs78720321	A	C	0.0481679	-0.16255	0.0355192	4.7305e-06	5959	0.00350228	20.9364	0.0687262	25.7903
CAG-448 sp000433415 abundance in stool	GCST90032278	rs860340	G	A	0.943074	-0.148723	0.0330368	6.74002e-06	5959	0.00338932	20.2588	0.0687262	25.7903
CAG-448 sp003150135 abundance in stool	GCST90032279	rs10177868	T	G	0.218625	0.083033	0.0185391	7.50623e-06	5959	0.00335499	20.053	0.0475766	22.844
CAG-448 sp003150135 abundance in stool	GCST90032279	rs10864859	T	G	0.92576	-0.126142	0.028322	8.43432e-06	5959	0.00331784	19.8301	0.0475766	22.844
CAG-448 sp003150135 abundance in stool	GCST90032279	rs113915691	A	G	0.0625612	-0.159624	0.0307763	2.14181e-07	5959	0.00449401	26.8917	0.0475766	22.844
CAG-448 sp003150135 abundance in stool	GCST90032279	rs116530753	A	G	0.0502662	-0.168919	0.0343646	8.85587e-07	5959	0.00403835	24.154	0.0475766	22.844
CAG-448 sp003150135 abundance in stool	GCST90032279	rs12497825	T	A	0.643697	-0.0780211	0.0159003	9.25296e-07	5959	0.00402429	24.0695	0.0475766	22.844
CAG-448 sp003150135 abundance in stool	GCST90032279	rs143706129	A	G	0.0690201	-0.142806	0.0294112	1.20085e-06	5959	0.00394075	23.5679	0.0475766	22.844
CAG-448 sp003150135 abundance in stool	GCST90032279	rs191214867	A	G	0.0407083	0.167933	0.0378701	9.23084e-06	5959	0.00328908	19.6577	0.0475766	22.844
CAG-448 sp003150135 abundance in stool	GCST90032279	rs2670012	T	C	0.536796	0.0714097	0.0154714	3.91973e-06	5959	0.00356231	21.2966	0.0475766	22.844
CAG-448 sp003150135 abundance in stool	GCST90032279	rs7040332	T	C	0.405899	0.0721409	0.0152688	2.30426e-06	5959	0.00373212	22.3155	0.0475766	22.844
CAG-448 sp003150135 abundance in stool	GCST90032279	rs7803343	A	G	0.710619	-0.072896	0.0164819	9.7434e-06	5959	0.00327187	19.5545	0.0475766	22.844
CAG-448 sp003150135 abundance in stool	GCST90032279	rs79507970	C	G	0.0199466	0.236631	0.0534226	9.44879e-06	5959	0.00328165	19.6132	0.0475766	22.844
CAG-448 sp003150135 abundance in stool	GCST90032279	rs79859092	C	T	0.035749	-0.191696	0.0404629	2.16291e-06	5959	0.00375237	22.4371	0.0475766	22.844
CAG-448 sp003150135 abundance in stool	GCST90032279	rs80053496	A	G	0.0209794	-0.237506	0.0517892	4.51788e-06	5959	0.00351696	21.0245	0.0475766	22.844
CAG-448 abundance in stool	GCST90032280	rs1048943	C	T	0.0338587	-0.196774	0.0427444	4.15442e-06	5959	0.00354374	21.1851	0.0980038	23.8672
CAG-448 abundance in stool	GCST90032280	rs11146389	G	T	0.553372	0.0713029	0.0157396	5.89391e-06	5959	0.0034321	20.5155	0.0980038	23.8672
CAG-448 abundance in stool	GCST90032280	rs11645735	G	C	0.2183	0.0853633	0.0189937	6.98007e-06	5959	0.00337816	20.1919	0.0980038	23.8672
CAG-448 abundance in stool	GCST90032280	rs118105629	A	T	0.0481586	0.173698	0.0363159	1.72721e-06	5959	0.00382436	22.8692	0.0980038	23.8672
CAG-448 abundance in stool	GCST90032280	rs11939197	G	A	0.0113342	-0.371366	0.0732834	4.03006e-07	5959	0.00429094	25.6713	0.0980038	23.8672
CAG-448 abundance in stool	GCST90032280	rs140611054	T	C	0.0315617	-0.200355	0.0448203	7.81522e-06	5959	0.00334213	19.9758	0.0980038	23.8672
CAG-448 abundance in stool	GCST90032280	rs141906462	C	T	0.0195088	-0.265529	0.0568028	2.94562e-06	5959	0.0036536	21.8443	0.0980038	23.8672
CAG-448 abundance in stool	GCST90032280	rs145604339	A	G	0.0121047	0.328792	0.0714745	4.22227e-06	5959	0.00353857	21.1541	0.0980038	23.8672
CAG-448 abundance in stool	GCST90032280	rs148405661	G	A	0.0143367	0.295178	0.0651342	5.84712e-06	5959	0.00343465	20.5307	0.0980038	23.8672
CAG-448 abundance in stool	GCST90032280	rs184966985	T	C	0.00783081	-0.401726	0.0884091	5.52113e-06	5959	0.00345295	20.6405	0.0980038	23.8672
CAG-448 abundance in stool	GCST90032280	rs1999558	G	A	0.579912	0.0760296	0.0158148	1.52832e-06	5959	0.00386352	23.1043	0.0980038	23.8672
CAG-448 abundance in stool	GCST90032280	rs2530416	C	T	0.461519	0.0724713	0.0156974	3.89757e-06	5959	0.00356412	21.3074	0.0980038	23.8672
CAG-448 abundance in stool	GCST90032280	rs34800360	G	C	0.240946	0.0827435	0.0182488	5.78254e-06	5959	0.00343819	20.552	0.0980038	23.8672
CAG-448 abundance in stool	GCST90032280	rs4278149	G	C	0.752052	0.0858775	0.0183097	2.7284e-06	5959	0.00367809	21.9913	0.0980038	23.8672
CAG-448 abundance in stool	GCST90032280	rs4410790	C	T	0.626461	-0.081429	0.0160643	4.00034e-07	5959	0.00429331	25.6855	0.0980038	23.8672
CAG-448 abundance in stool	GCST90032280	rs4442730	C	T	0.227828	0.0906347	0.0186424	1.16352e-06	5959	0.00395087	23.6287	0.0980038	23.8672
CAG-448 abundance in stool	GCST90032280	rs4815298	G	A	0.550664	-0.0721129	0.0158076	5.06896e-06	5959	0.00348022	20.8041	0.0980038	23.8672
CAG-448 abundance in stool	GCST90032280	rs500285	G	C	0.0538528	0.158324	0.0341703	3.59743e-06	5959	0.00358972	21.461	0.0980038	23.8672
CAG-448 abundance in stool	GCST90032280	rs56679513	G	A	0.0438791	0.169822	0.0374865	5.8923e-06	5959	0.00343219	20.516	0.0980038	23.8672
CAG-448 abundance in stool	GCST90032280	rs60447252	T	G	0.0355471	-0.207786	0.0412475	4.71549e-07	5959	0.00424051	25.3683	0.0980038	23.8672
CAG-448 abundance in stool	GCST90032280	rs61789219	A	C	0.0884559	0.126015	0.0271192	3.37274e-06	5959	0.00361033	21.5846	0.0980038	23.8672
CAG-448 abundance in stool	GCST90032280	rs6824447	A	G	0.47985	-0.0734771	0.016115	5.12641e-06	5959	0.00347662	20.7825	0.0980038	23.8672
CAG-448 abundance in stool	GCST90032280	rs6837172	A	G	0.582776	0.0742845	0.0160729	3.80565e-06	5959	0.00357175	21.3532	0.0980038	23.8672
CAG-448 abundance in stool	GCST90032280	rs76898899	T	C	0.0273442	-0.211063	0.0474151	8.53171e-06	5959	0.00331418	19.8082	0.0980038	23.8672
CAG-448 abundance in stool	GCST90032280	rs78813791	T	C	0.0508776	0.16508	0.0351514	2.64972e-06	5959	0.00368745	22.0474	0.0980038	23.8672
CAG-448 abundance in stool	GCST90032280	rs9414948	C	T	0.154721	0.0965542	0.0212781	5.68639e-06	5959	0.00344354	20.5841	0.0980038	23.8672
CAG-448 abundance in stool	GCST90032280	rs9961356	A	T	0.352801	-0.0748985	0.0164236	5.10516e-06	5959	0.00347795	20.7904	0.0980038	23.8672
Agathobacter sp000434275 abundance in stool	GCST90032182	rs116943713	G	A	0.0274457	0.209966	0.0460722	5.18092e-06	5959	0.00347325	20.7622	0.0638708	23.8439
Agathobacter sp000434275 abundance in stool	GCST90032182	rs11791075	T	A	0.752536	-0.0841116	0.0179331	2.72806e-06	5959	0.00367813	21.9915	0.0638708	23.8439
Agathobacter sp000434275 abundance in stool	GCST90032182	rs12716450	T	C	0.0128564	0.295968	0.065473	6.17057e-06	5959	0.00341747	20.4277	0.0638708	23.8439
Agathobacter sp000434275 abundance in stool	GCST90032182	rs142174598	C	G	0.00644455	-0.420915	0.0935419	6.8034e-06	5959	0.00338633	20.2409	0.0638708	23.8439
Agathobacter sp000434275 abundance in stool	GCST90032182	rs142461926	G	A	0.026332	-0.220081	0.0468793	2.67089e-06	5959	0.0036849	22.0322	0.0638708	23.8439
Agathobacter sp000434275 abundance in stool	GCST90032182	rs145992024	T	C	0.0102986	-0.347476	0.0734813	2.25887e-06	5959	0.00373849	22.3537	0.0638708	23.8439
Agathobacter sp000434275 abundance in stool	GCST90032182	rs183718435	A	C	0.0067402	-0.411296	0.091854	7.54464e-06	5959	0.00335336	20.0432	0.0638708	23.8439
Agathobacter sp000434275 abundance in stool	GCST90032182	rs34372879	C	T	0.148723	-0.0947061	0.0213272	8.96979e-06	5959	0.00329822	19.7125	0.0638708	23.8439
Agathobacter sp000434275 abundance in stool	GCST90032182	rs56107485	C	A	0.0606153	-0.154962	0.0310005	5.772e-07	5959	0.00417563	24.9786	0.0638708	23.8439
Agathobacter sp000434275 abundance in stool	GCST90032182	rs58693102	A	G	0.0331267	-0.187799	0.0414491	5.87512e-06	5959	0.00343312	20.5216	0.0638708	23.8439
Agathobacter sp000434275 abundance in stool	GCST90032182	rs58729469	T	C	0.159259	0.101193	0.0201862	5.35937e-07	5959	0.00419943	25.1215	0.0638708	23.8439
Agathobacter sp000434275 abundance in stool	GCST90032182	rs6055350	C	G	0.962906	-0.215685	0.0396894	5.5005e-08	5959	0.0049314	29.5219	0.0638708	23.8439
Agathobacter sp000434275 abundance in stool	GCST90032182	rs62524533	A	G	0.101178	-0.110404	0.0244676	6.41426e-06	5959	0.00340512	20.3536	0.0638708	23.8439
Agathobacter sp000434275 abundance in stool	GCST90032182	rs6754181	C	T	0.840543	0.0910083	0.0204779	8.82112e-06	5959	0.00330355	19.7445	0.0638708	23.8439
Agathobacter sp000434275 abundance in stool	GCST90032182	rs7660693	C	T	0.497027	0.0791272	0.0148481	9.86937e-08	5959	0.0047432	28.3899	0.0638708	23.8439
Agathobacter sp000434275 abundance in stool	GCST90032182	rs77291466	C	T	0.0806922	-0.12259	0.0272328	6.74575e-06	5959	0.00338905	20.2572	0.0638708	23.8439
Agathobacter sp000434275 abundance in stool	GCST90032182	rs77876488	T	C	0.0472576	-0.177185	0.0350913	4.43531e-07	5959	0.00426018	25.4864	0.0638708	23.8439
CAG-449 abundance in stool	GCST90032281	rs111269071	C	T	0.0681012	0.134921	0.0295057	4.81457e-06	5959	0.00349665	20.9027	0.0848055	25.0024
CAG-449 abundance in stool	GCST90032281	rs11242109	T	G	0.476654	-0.114789	0.0148237	9.66306e-15	5959	0.00996244	59.9434	0.0848055	25.0024
CAG-449 abundance in stool	GCST90032281	rs114582935	T	G	0.0051008	-0.469434	0.104271	6.72989e-06	5959	0.0033898	20.2617	0.0848055	25.0024
CAG-449 abundance in stool	GCST90032281	rs116994213	C	T	0.0185343	-0.253204	0.0549177	4.01493e-06	5959	0.00355465	21.2506	0.0848055	25.0024
CAG-449 abundance in stool	GCST90032281	rs12907371	C	G	0.119372	0.107621	0.0232278	3.5991e-06	5959	0.00358957	21.4601	0.0848055	25.0024
CAG-449 abundance in stool	GCST90032281	rs148197593	A	G	0.0267561	-0.209621	0.046079	5.38591e-06	5959	0.00346086	20.688	0.0848055	25.0024
CAG-449 abundance in stool	GCST90032281	rs148371531	T	C	0.030303	0.204723	0.0438264	2.99408e-06	5959	0.00364839	21.813	0.0848055	25.0024
CAG-449 abundance in stool	GCST90032281	rs149340696	T	C	0.00874848	-0.364011	0.0799313	5.26233e-06	5959	0.00346827	20.7324	0.0848055	25.0024
CAG-449 abundance in stool	GCST90032281	rs17643150	A	G	0.0344346	-0.190233	0.0406873	2.93255e-06	5959	0.00365502	21.8529	0.0848055	25.0024
CAG-449 abundance in stool	GCST90032281	rs28864674	G	A	0.381151	-0.0722921	0.0162305	8.42499e-06	5959	0.00331819	19.8323	0.0848055	25.0024
CAG-449 abundance in stool	GCST90032281	rs34402821	G	A	0.0951049	0.123901	0.0259358	1.77736e-06	5959	0.0038152	22.8142	0.0848055	25.0024
CAG-449 abundance in stool	GCST90032281	rs34904621	T	C	0.254099	-0.077196	0.0173666	8.78574e-06	5959	0.00330483	19.7521	0.0848055	25.0024
CAG-449 abundance in stool	GCST90032281	rs4146338	T	C	0.888528	0.11686	0.0234863	6.50235e-07	5959	0.00413741	24.7489	0.0848055	25.0024
CAG-449 abundance in stool	GCST90032281	rs4149577	A	G	0.505812	0.0697668	0.0151233	3.96517e-06	5959	0.00355863	21.2745	0.0848055	25.0024
CAG-449 abundance in stool	GCST90032281	rs4964471	C	T	0.861891	0.0960186	0.0215871	8.66889e-06	5959	0.0033091	19.7777	0.0848055	25.0024
CAG-449 abundance in stool	GCST90032281	rs56308528	A	G	0.130451	0.103729	0.0219352	2.25758e-06	5959	0.00373867	22.3548	0.0848055	25.0024
CAG-449 abundance in stool	GCST90032281	rs6067734	A	G	0.0740718	-0.126087	0.0283511	8.69399e-06	5959	0.00330817	19.7722	0.0848055	25.0024
CAG-449 abundance in stool	GCST90032281	rs72777054	A	G	0.0770036	0.126294	0.0277677	5.40979e-06	5959	0.00345945	20.6795	0.0848055	25.0024
CAG-449 abundance in stool	GCST90032281	rs75555206	A	G	0.0239726	-0.220997	0.048568	5.35798e-06	5959	0.00346252	20.6979	0.0848055	25.0024
CAG-449 abundance in stool	GCST90032281	rs79599128	G	A	0.0623169	-0.147596	0.0308138	1.66838e-06	5959	0.00383545	22.9357	0.0848055	25.0024
CAG-449 abundance in stool	GCST90032281	rs80081601	A	T	0.00788701	-0.412822	0.0837017	8.1366e-07	5959	0.0040655	24.3171	0.0848055	25.0024
CAG-449 abundance in stool	GCST90032281	rs80279825	C	A	0.0164627	0.256608	0.0580649	9.9007e-06	5959	0.00326677	19.5239	0.0848055	25.0024
CAG-452 sp000434035 abundance in stool	GCST90032282	rs10177868	T	G	0.218774	0.0815719	0.018283	8.13403e-06	5959	0.00332939	19.8994	0.0825902	23.2305
CAG-452 sp000434035 abundance in stool	GCST90032282	rs10933724	C	G	0.141392	-0.0977864	0.0220467	9.18925e-06	5959	0.00329052	19.6664	0.0825902	23.2305
CAG-452 sp000434035 abundance in stool	GCST90032282	rs11170960	A	G	0.0571878	-0.141735	0.031756	8.07254e-06	5959	0.00333181	19.9139	0.0825902	23.2305
CAG-452 sp000434035 abundance in stool	GCST90032282	rs113915691	A	G	0.0624007	-0.148922	0.0304113	9.73456e-07	5959	0.00400802	23.9719	0.0825902	23.2305
CAG-452 sp000434035 abundance in stool	GCST90032282	rs12431272	G	A	0.041631	0.165925	0.0372193	8.27138e-06	5959	0.00332405	19.8674	0.0825902	23.2305
CAG-452 sp000434035 abundance in stool	GCST90032282	rs12497825	T	A	0.643875	-0.0849002	0.0156881	6.2409e-08	5959	0.00489073	29.2773	0.0825902	23.2305
CAG-452 sp000434035 abundance in stool	GCST90032282	rs143706129	A	G	0.0689697	-0.137069	0.0290366	2.35197e-06	5959	0.00372557	22.2762	0.0825902	23.2305
CAG-452 sp000434035 abundance in stool	GCST90032282	rs148163874	A	G	0.0165668	-0.25646	0.0577971	9.11168e-06	5959	0.00329322	19.6826	0.0825902	23.2305
CAG-452 sp000434035 abundance in stool	GCST90032282	rs180670669	A	G	0.0650243	0.148504	0.0300645	7.83178e-07	5959	0.00407775	24.3906	0.0825902	23.2305
CAG-452 sp000434035 abundance in stool	GCST90032282	rs2031900	G	A	0.979659	0.232884	0.0522126	8.1844e-06	5959	0.00332742	19.8876	0.0825902	23.2305
CAG-452 sp000434035 abundance in stool	GCST90032282	rs212832	T	G	0.897139	0.108962	0.0246605	9.93961e-06	5959	0.00326552	19.5164	0.0825902	23.2305
CAG-452 sp000434035 abundance in stool	GCST90032282	rs28468489	G	A	0.0281409	0.215489	0.0441628	1.06396e-06	5959	0.00397953	23.8008	0.0825902	23.2305
CAG-452 sp000434035 abundance in stool	GCST90032282	rs566623596	C	T	0.00393272	-0.528952	0.117825	7.1457e-06	5959	0.00337068	20.1471	0.0825902	23.2305
CAG-452 sp000434035 abundance in stool	GCST90032282	rs577111185	C	T	0.0188143	-0.243734	0.054511	7.77524e-06	5959	0.00334377	19.9856	0.0825902	23.2305
CAG-452 sp000434035 abundance in stool	GCST90032282	rs6552232	T	C	0.862271	0.102039	0.0218555	3.02961e-06	5959	0.00364462	21.7904	0.0825902	23.2305
CAG-452 sp000434035 abundance in stool	GCST90032282	rs7040332	T	C	0.405895	0.068794	0.01507	4.99581e-06	5959	0.00348486	20.8319	0.0825902	23.2305
CAG-452 sp000434035 abundance in stool	GCST90032282	rs7070122	G	C	0.838746	-0.0960083	0.0210999	5.36006e-06	5959	0.0034624	20.6972	0.0825902	23.2305
CAG-452 sp000434035 abundance in stool	GCST90032282	rs73045049	A	G	0.0351874	-0.17778	0.0401633	9.58059e-06	5959	0.00327724	19.5867	0.0825902	23.2305
CAG-452 sp000434035 abundance in stool	GCST90032282	rs74359901	T	A	0.0500065	0.177008	0.0352937	5.29546e-07	5959	0.00420328	25.1447	0.0825902	23.2305
CAG-452 sp000434035 abundance in stool	GCST90032282	rs75198642	T	G	0.0752406	-0.128829	0.027813	3.62201e-06	5959	0.00358755	21.448	0.0825902	23.2305
CAG-452 sp000434035 abundance in stool	GCST90032282	rs77255613	T	C	0.164298	-0.0916281	0.0200777	5.02658e-06	5959	0.0034829	20.8201	0.0825902	23.2305
CAG-452 sp000434035 abundance in stool	GCST90032282	rs79507970	C	G	0.0199952	0.241635	0.0526605	4.46349e-06	5959	0.00352083	21.0477	0.0825902	23.2305
CAG-452 sp000434035 abundance in stool	GCST90032282	rs80053496	A	G	0.0209668	-0.229467	0.0511305	7.1939e-06	5959	0.00336854	20.1342	0.0825902	23.2305
CAG-452 abundance in stool	GCST90032283	rs1132	A	T	0.491555	-0.0817064	0.015167	7.15969e-08	5959	0.00484651	29.0113	0.146923	28.3314
CAG-452 abundance in stool	GCST90032283	rs11678511	G	A	0.607566	-0.0724496	0.0156369	3.59977e-06	5959	0.00358951	21.4598	0.146923	28.3314
CAG-452 abundance in stool	GCST90032283	rs1168041	C	T	0.668683	0.0860197	0.0163773	1.50151e-07	5959	0.00460821	27.5782	0.146923	28.3314
CAG-452 abundance in stool	GCST90032283	rs117424934	G	T	0.0145887	0.287736	0.0638093	6.50384e-06	5959	0.00340069	20.3271	0.146923	28.3314
CAG-452 abundance in stool	GCST90032283	rs11759093	T	C	0.0445268	-0.163294	0.0367745	8.9786e-06	5959	0.00329791	19.7107	0.146923	28.3314
CAG-452 abundance in stool	GCST90032283	rs117940165	G	T	0.0159634	0.310761	0.0616191	4.57672e-07	5959	0.0042501	25.4259	0.146923	28.3314
CAG-452 abundance in stool	GCST90032283	rs12800198	C	T	0.0447589	0.174946	0.0367863	1.97723e-06	5959	0.00378109	22.6095	0.146923	28.3314
CAG-452 abundance in stool	GCST90032283	rs138481434	A	G	0.0194234	0.256425	0.0555343	3.88547e-06	5959	0.00356512	21.3134	0.146923	28.3314
CAG-452 abundance in stool	GCST90032283	rs141866706	C	T	0.0108829	-0.328783	0.0736075	7.94335e-06	5959	0.00333695	19.9448	0.146923	28.3314
CAG-452 abundance in stool	GCST90032283	rs146776045	G	A	0.00684346	-0.454785	0.0926613	9.1993e-07	5959	0.00402615	24.0807	0.146923	28.3314
CAG-452 abundance in stool	GCST90032283	rs1511811	G	T	0.568547	-0.0726317	0.0155544	3.01893e-06	5959	0.00364574	21.7972	0.146923	28.3314
CAG-452 abundance in stool	GCST90032283	rs17009719	T	G	0.0691438	0.136354	0.0300363	5.63503e-06	5959	0.00344644	20.6014	0.146923	28.3314
CAG-452 abundance in stool	GCST90032283	rs174560	C	T	0.307997	-0.115438	0.0164192	2.05542e-12	5959	0.00822683	49.4138	0.146923	28.3314
CAG-452 abundance in stool	GCST90032283	rs1858942	A	G	0.416626	0.0686694	0.0155305	9.79803e-06	5959	0.00327009	19.5438	0.146923	28.3314
CAG-452 abundance in stool	GCST90032283	rs192540706	T	C	0.0238269	-0.231143	0.0496212	3.19063e-06	5959	0.00362807	21.6911	0.146923	28.3314
CAG-452 abundance in stool	GCST90032283	rs2165310	T	A	0.0187888	-0.262277	0.0561061	2.9444e-06	5959	0.00365374	21.8451	0.146923	28.3314
CAG-452 abundance in stool	GCST90032283	rs377658524	T	C	0.0214242	0.244495	0.052295	2.93519e-06	5959	0.00365474	21.8511	0.146923	28.3314
CAG-452 abundance in stool	GCST90032283	rs404673	T	C	0.0870492	0.148702	0.0268745	3.14439e-08	5959	0.00511156	30.606	0.146923	28.3314
CAG-452 abundance in stool	GCST90032283	rs4251520	C	T	0.116082	0.106298	0.0237505	7.61931e-06	5959	0.00335022	20.0244	0.146923	28.3314
CAG-452 abundance in stool	GCST90032283	rs440446	G	C	0.626921	0.0703065	0.0158769	9.50114e-06	5959	0.00327989	19.6026	0.146923	28.3314
CAG-452 abundance in stool	GCST90032283	rs4516473	T	C	0.304109	-0.0761844	0.0167791	5.61385e-06	5959	0.00344764	20.6086	0.146923	28.3314
CAG-452 abundance in stool	GCST90032283	rs4846976	G	A	0.0282696	0.205972	0.0460846	7.84275e-06	5959	0.00334101	19.9691	0.146923	28.3314
CAG-452 abundance in stool	GCST90032283	rs56101043	A	G	0.0344679	0.184965	0.0417544	9.43063e-06	5959	0.00328226	19.6168	0.146923	28.3314
CAG-452 abundance in stool	GCST90032283	rs62036205	C	A	0.0914762	-0.136622	0.0267009	3.10835e-07	5959	0.00437434	26.1724	0.146923	28.3314
CAG-452 abundance in stool	GCST90032283	rs62205296	A	G	0.0187383	0.271697	0.05712	1.96881e-06	5959	0.00378246	22.6177	0.146923	28.3314
CAG-452 abundance in stool	GCST90032283	rs71468473	T	C	0.166667	0.0990169	0.0205541	1.45456e-06	5959	0.00387936	23.1994	0.146923	28.3314
CAG-452 abundance in stool	GCST90032283	rs72816932	C	T	0.0125851	-0.307621	0.0679042	5.89222e-06	5959	0.0034322	20.516	0.146923	28.3314
CAG-452 abundance in stool	GCST90032283	rs75549711	T	C	0.0152644	0.276586	0.0615642	7.03445e-06	5959	0.00337569	20.1771	0.146923	28.3314
CAG-452 abundance in stool	GCST90032283	rs77692382	T	C	0.249081	0.15573	0.017606	9.12991e-19	5959	0.0129594	78.2127	0.146923	28.3314
CAG-452 abundance in stool	GCST90032283	rs79211402	C	A	0.0240092	0.226044	0.0499689	6.07696e-06	5959	0.00342235	20.4569	0.146923	28.3314
CAG-452 abundance in stool	GCST90032283	rs80177654	G	A	0.0461482	-0.182114	0.0361364	4.66438e-07	5959	0.00424401	25.3893	0.146923	28.3314
CAG-452 abundance in stool	GCST90032283	rs865353	T	C	0.392257	0.0695608	0.015646	8.75182e-06	5959	0.00330606	19.7595	0.146923	28.3314
CAG-452 abundance in stool	GCST90032283	rs9471968	G	A	0.54124	0.0681202	0.0151797	7.20349e-06	5959	0.00336811	20.1317	0.146923	28.3314
CAG-452 abundance in stool	GCST90032283	rs9518568	T	C	0.707806	-0.0821795	0.0167837	9.76145e-07	5959	0.00400714	23.9666	0.146923	28.3314
CAG-452 abundance in stool	GCST90032283	rs964184	C	G	0.868927	-0.10085	0.0225353	7.63394e-06	5959	0.00334961	20.0207	0.146923	28.3314
CAG-452 abundance in stool	GCST90032283	rs9792470	A	G	0.109116	0.109384	0.0243251	6.89986e-06	5959	0.00338185	20.214	0.146923	28.3314
CAG-465 sp000433135 abundance in stool	GCST90032284	rs112203157	C	T	0.0248662	0.219978	0.0492569	7.97207e-06	5959	0.0033358	19.9379	0.116702	27.9812
CAG-465 sp000433135 abundance in stool	GCST90032284	rs115322901	G	A	0.042376	-0.181663	0.0381049	1.86577e-06	5959	0.00379966	22.7209	0.116702	27.9812
CAG-465 sp000433135 abundance in stool	GCST90032284	rs116576218	A	C	0.00714024	0.410409	0.0900269	5.14621e-06	5959	0.00347539	20.7751	0.116702	27.9812
CAG-465 sp000433135 abundance in stool	GCST90032284	rs1168041	C	T	0.668749	0.0816016	0.016554	8.24746e-07	5959	0.00406117	24.291	0.116702	27.9812
CAG-465 sp000433135 abundance in stool	GCST90032284	rs11773889	T	C	0.222064	-0.0851082	0.0186357	4.94886e-06	5959	0.00348787	20.85	0.116702	27.9812
CAG-465 sp000433135 abundance in stool	GCST90032284	rs1260326	C	T	0.587301	-0.0702551	0.0156609	7.25662e-06	5959	0.00336577	20.1176	0.116702	27.9812
CAG-465 sp000433135 abundance in stool	GCST90032284	rs12800198	C	T	0.0448632	0.171103	0.0370692	3.91635e-06	5959	0.00356259	21.2982	0.116702	27.9812
CAG-465 sp000433135 abundance in stool	GCST90032284	rs140130592	C	A	0.0209739	-0.235097	0.0527468	8.30815e-06	5959	0.00332264	19.8589	0.116702	27.9812
CAG-465 sp000433135 abundance in stool	GCST90032284	rs141135256	A	T	0.0201964	0.249768	0.0548294	5.22944e-06	5959	0.00347027	20.7444	0.116702	27.9812
CAG-465 sp000433135 abundance in stool	GCST90032284	rs141866706	C	T	0.0109552	-0.336797	0.0741088	5.50321e-06	5959	0.00345399	20.6467	0.116702	27.9812
CAG-465 sp000433135 abundance in stool	GCST90032284	rs144164029	G	A	0.0103137	-0.347285	0.0759832	4.86446e-06	5959	0.00349336	20.8829	0.116702	27.9812
CAG-465 sp000433135 abundance in stool	GCST90032284	rs148544135	G	A	0.0104129	-0.346987	0.0746709	3.36987e-06	5959	0.0036106	21.5863	0.116702	27.9812
CAG-465 sp000433135 abundance in stool	GCST90032284	rs1492701	G	C	0.252331	0.17989	0.0176741	2.48184e-24	5959	0.0170876	103.56	0.116702	27.9812
CAG-465 sp000433135 abundance in stool	GCST90032284	rs174544	A	C	0.301315	-0.0801658	0.0166901	1.56154e-06	5959	0.00385664	23.0629	0.116702	27.9812
CAG-465 sp000433135 abundance in stool	GCST90032284	rs1858942	A	G	0.416739	0.0711707	0.0156908	5.73791e-06	5959	0.00344066	20.5668	0.116702	27.9812
CAG-465 sp000433135 abundance in stool	GCST90032284	rs2662619	A	G	0.729085	-0.0774972	0.0173376	7.82591e-06	5959	0.0033417	19.9732	0.116702	27.9812
CAG-465 sp000433135 abundance in stool	GCST90032284	rs28601761	G	C	0.424134	-0.0702526	0.0155222	6.01266e-06	5959	0.00342574	20.4773	0.116702	27.9812
CAG-465 sp000433135 abundance in stool	GCST90032284	rs35006996	A	G	0.0236254	-0.22412	0.0505319	9.19791e-06	5959	0.00329022	19.6646	0.116702	27.9812
CAG-465 sp000433135 abundance in stool	GCST90032284	rs404673	T	C	0.0867073	0.144479	0.0271859	1.06961e-07	5959	0.00471732	28.2342	0.116702	27.9812
CAG-465 sp000433135 abundance in stool	GCST90032284	rs56355004	C	T	0.128167	-0.110098	0.0231915	2.06106e-06	5959	0.0037678	22.5297	0.116702	27.9812
CAG-465 sp000433135 abundance in stool	GCST90032284	rs62036205	C	A	0.0916399	-0.154312	0.0269427	1.01973e-08	5959	0.00547469	32.7923	0.116702	27.9812
CAG-465 sp000433135 abundance in stool	GCST90032284	rs623263	C	T	0.137492	0.104343	0.0223041	2.89407e-06	5959	0.00365925	21.8782	0.116702	27.9812
CAG-465 sp000433135 abundance in stool	GCST90032284	rs71468473	T	C	0.166275	0.0971539	0.0207708	2.90497e-06	5959	0.00365805	21.871	0.116702	27.9812
CAG-465 sp000433135 abundance in stool	GCST90032284	rs73067080	C	T	0.16488	0.099914	0.0205818	1.20701e-06	5959	0.00393911	23.5581	0.116702	27.9812
CAG-465 sp000433135 abundance in stool	GCST90032284	rs74377160	C	G	0.0251465	-0.222712	0.0490939	5.72092e-06	5959	0.00344161	20.5725	0.116702	27.9812
CAG-465 sp000433135 abundance in stool	GCST90032284	rs75286371	A	G	0.0431066	-0.171977	0.0375711	4.70848e-06	5959	0.00350377	20.9453	0.116702	27.9812
CAG-465 sp000433135 abundance in stool	GCST90032284	rs791597	G	A	0.730235	-0.0833318	0.0176443	2.32535e-06	5959	0.00372921	22.298	0.116702	27.9812
CAG-465 sp000433135 abundance in stool	GCST90032284	rs9518568	T	C	0.707914	-0.0822019	0.0169549	1.24544e-06	5959	0.00392907	23.4978	0.116702	27.9812
CAG-475 abundance in stool	GCST90032285	rs1018158	C	T	0.428469	0.0843513	0.018866	7.78274e-06	5959	0.00334346	19.9838	0.0788842	23.1072
CAG-475 abundance in stool	GCST90032285	rs10263383	T	C	0.0081166	0.55147	0.104102	1.17463e-07	5959	0.00468718	28.053	0.0788842	23.1072
CAG-475 abundance in stool	GCST90032285	rs10882265	A	C	0.764297	0.0976881	0.0217981	7.41216e-06	5959	0.00335901	20.0771	0.0788842	23.1072
CAG-475 abundance in stool	GCST90032285	rs10998852	T	C	0.207276	0.10524	0.0236125	8.31296e-06	5959	0.00332245	19.8578	0.0788842	23.1072
CAG-475 abundance in stool	GCST90032285	rs116791819	A	G	0.0114207	0.396262	0.0877329	6.28148e-06	5959	0.00341179	20.3936	0.0788842	23.1072
CAG-475 abundance in stool	GCST90032285	rs117017727	A	G	0.00789889	-0.475198	0.105871	7.17391e-06	5959	0.00336943	20.1395	0.0788842	23.1072
CAG-475 abundance in stool	GCST90032285	rs117640571	A	T	0.0680682	0.189412	0.0381136	6.70671e-07	5959	0.00412748	24.6893	0.0788842	23.1072
CAG-475 abundance in stool	GCST90032285	rs12669002	A	G	0.115559	0.140451	0.0292856	1.61941e-06	5959	0.00384499	22.993	0.0788842	23.1072
CAG-475 abundance in stool	GCST90032285	rs138604147	C	T	0.0110502	0.412204	0.0886732	3.34236e-06	5959	0.00361322	21.602	0.0788842	23.1072
CAG-475 abundance in stool	GCST90032285	rs189786260	A	G	0.0017319	1.00227	0.223192	7.10168e-06	5959	0.00337265	20.1589	0.0788842	23.1072
CAG-475 abundance in stool	GCST90032285	rs35345268	G	A	0.0566515	0.179483	0.0404963	9.33267e-06	5959	0.00328559	19.6368	0.0788842	23.1072
CAG-475 abundance in stool	GCST90032285	rs4418881	A	G	0.645613	-0.0858507	0.0193099	8.75075e-06	5959	0.0033061	19.7598	0.0788842	23.1072
CAG-475 abundance in stool	GCST90032285	rs4731730	C	T	0.55298	0.0843837	0.0188331	7.44314e-06	5959	0.00335768	20.0691	0.0788842	23.1072
CAG-475 abundance in stool	GCST90032285	rs4786487	C	G	0.749392	0.100446	0.0211267	1.9898e-06	5959	0.00377906	22.5973	0.0788842	23.1072
CAG-475 abundance in stool	GCST90032285	rs556430423	C	T	0.0257148	0.275023	0.0589288	3.05572e-06	5959	0.00364187	21.7739	0.0788842	23.1072
CAG-475 abundance in stool	GCST90032285	rs6510071	G	C	0.419383	-0.083168	0.0188045	9.74429e-06	5959	0.00327184	19.5543	0.0788842	23.1072
CAG-475 abundance in stool	GCST90032285	rs72764531	C	G	0.0119584	-0.396945	0.0858444	3.76399e-06	5959	0.00357526	21.3743	0.0788842	23.1072
CAG-475 abundance in stool	GCST90032285	rs72764714	A	G	0.133205	-0.120222	0.0271864	9.77292e-06	5959	0.00327091	19.5487	0.0788842	23.1072
CAG-475 abundance in stool	GCST90032285	rs72916458	C	A	0.00983806	0.426103	0.093	4.61095e-06	5959	0.00351045	20.9854	0.0788842	23.1072
CAG-475 abundance in stool	GCST90032285	rs75929318	G	C	0.0266163	0.268057	0.0580204	3.83652e-06	5959	0.00356917	21.3377	0.0788842	23.1072
CAG-475 abundance in stool	GCST90032285	rs9405331	A	G	0.574537	0.0922803	0.0188518	9.82861e-07	5959	0.00400494	23.9534	0.0788842	23.1072
CAG-475 abundance in stool	GCST90032285	rs9911250	T	G	0.00632911	0.55615	0.115742	1.54687e-06	5959	0.00385966	23.0811	0.0788842	23.1072
CAG-485 sp002362485 abundance in stool	GCST90032286	rs10937732	C	T	0.718074	0.0807608	0.0179004	6.43175e-06	5959	0.00340425	20.3484	0.259147	83.0134
CAG-485 sp002362485 abundance in stool	GCST90032286	rs10962477	T	C	0.260681	-0.0815068	0.0184199	9.64728e-06	5959	0.00327503	19.5734	0.259147	83.0134
CAG-485 sp002362485 abundance in stool	GCST90032286	rs115223886	A	T	0.0179564	-0.269751	0.0603078	7.71644e-06	5959	0.00334619	20.0002	0.259147	83.0134
CAG-485 sp002362485 abundance in stool	GCST90032286	rs117813792	G	A	0.013851	-0.304817	0.0689045	9.69976e-06	5959	0.0032733	19.5631	0.259147	83.0134
CAG-485 sp002362485 abundance in stool	GCST90032286	rs118038920	G	T	0.0129298	0.325977	0.0704835	3.74834e-06	5959	0.00357659	21.3822	0.259147	83.0134
CAG-485 sp002362485 abundance in stool	GCST90032286	rs12209125	C	A	0.409727	-0.0970829	0.0162367	2.242e-09	5959	0.00596374	35.7391	0.259147	83.0134
CAG-485 sp002362485 abundance in stool	GCST90032286	rs12604641	C	T	0.013199	-0.322377	0.0686302	2.63616e-06	5959	0.00368909	22.0573	0.259147	83.0134
CAG-485 sp002362485 abundance in stool	GCST90032286	rs12900591	G	A	0.144349	0.104502	0.0229707	5.38091e-06	5959	0.00346116	20.6897	0.259147	83.0134
CAG-485 sp002362485 abundance in stool	GCST90032286	rs13059608	C	A	0.281975	-0.0878477	0.0177376	7.32186e-07	5959	0.00409934	24.5203	0.259147	83.0134
CAG-485 sp002362485 abundance in stool	GCST90032286	rs13065347	C	A	0.952323	-0.176229	0.0376891	2.92723e-06	5959	0.00365561	21.8563	0.259147	83.0134
CAG-485 sp002362485 abundance in stool	GCST90032286	rs13068016	T	A	0.767961	-0.0858512	0.0191707	7.52572e-06	5959	0.00335416	20.048	0.259147	83.0134
CAG-485 sp002362485 abundance in stool	GCST90032286	rs142276335	A	G	0.0178292	-0.272988	0.0596858	4.79069e-06	5959	0.00349824	20.9122	0.259147	83.0134
CAG-485 sp002362485 abundance in stool	GCST90032286	rs142619827	G	A	0.0183224	-0.268717	0.0596206	6.57145e-06	5959	0.0033974	20.3073	0.259147	83.0134
CAG-485 sp002362485 abundance in stool	GCST90032286	rs146663516	T	C	0.0192828	0.275742	0.0580204	2.00916e-06	5959	0.00377597	22.5787	0.259147	83.0134
CAG-485 sp002362485 abundance in stool	GCST90032286	rs147346510	A	G	0.0226033	-0.242741	0.054426	8.19523e-06	5959	0.003327	19.8851	0.259147	83.0134
CAG-485 sp002362485 abundance in stool	GCST90032286	rs149713055	A	G	0.0112263	-0.342355	0.0754468	5.68709e-06	5959	0.0034435	20.5838	0.259147	83.0134
CAG-485 sp002362485 abundance in stool	GCST90032286	rs34985488	G	A	0.0654796	-0.751607	0.0311967	2.99461e-128	5959	0.0887612	580.255	0.259147	83.0134
CAG-485 sp002362485 abundance in stool	GCST90032286	rs3798167	T	G	0.204299	0.095869	0.0199317	1.51024e-06	5959	0.00386733	23.1271	0.259147	83.0134
CAG-485 sp002362485 abundance in stool	GCST90032286	rs58032747	A	G	0.00433547	0.541325	0.121379	8.20395e-06	5959	0.00332666	19.8831	0.259147	83.0134
CAG-485 sp002362485 abundance in stool	GCST90032286	rs6546861	T	C	0.236913	0.381183	0.018066	8.04349e-99	5959	0.0695151	445.038	0.259147	83.0134
CAG-485 sp002362485 abundance in stool	GCST90032286	rs7108760	G	A	0.826931	0.101252	0.0211912	1.77029e-06	5959	0.00381647	22.8218	0.259147	83.0134
CAG-485 sp002362485 abundance in stool	GCST90032286	rs75082775	C	G	0.0489496	0.417184	0.0367413	7.03341e-30	5959	0.0211776	128.884	0.259147	83.0134
CAG-485 sp002362485 abundance in stool	GCST90032286	rs77489325	T	C	0.0838001	-0.133772	0.029232	4.73458e-06	5959	0.003502	20.9347	0.259147	83.0134
CAG-485 sp002362485 abundance in stool	GCST90032286	rs77924615	A	G	0.190414	-0.0926227	0.0206237	7.08627e-06	5959	0.00337335	20.163	0.259147	83.0134
CAG-485 sp002362485 abundance in stool	GCST90032286	rs79947648	A	G	0.0564035	0.154764	0.0350204	9.90427e-06	5959	0.00326666	19.5232	0.259147	83.0134
CAG-485 sp002404675 abundance in stool	GCST90032287	rs10018448	G	A	0.530035	0.0938716	0.0148331	2.47521e-10	5959	0.00667609	40.0367	0.161138	49.5679
CAG-485 sp002404675 abundance in stool	GCST90032287	rs10225370	A	T	0.127837	-0.0991324	0.0220839	7.15922e-06	5959	0.00337008	20.1435	0.161138	49.5679
CAG-485 sp002404675 abundance in stool	GCST90032287	rs10802092	T	A	0.592917	0.174872	0.0149927	1.95113e-31	5959	0.0223205	135.999	0.161138	49.5679
CAG-485 sp002404675 abundance in stool	GCST90032287	rs10808894	T	A	0.947277	0.147132	0.0330495	8.51266e-06	5959	0.00331489	19.8125	0.161138	49.5679
CAG-485 sp002404675 abundance in stool	GCST90032287	rs112297849	G	A	0.0101306	0.325275	0.0734959	9.61046e-06	5959	0.00327625	19.5808	0.161138	49.5679
CAG-485 sp002404675 abundance in stool	GCST90032287	rs114874682	A	T	0.0337127	-0.20265	0.0408021	6.81172e-07	5959	0.0041225	24.6594	0.161138	49.5679
CAG-485 sp002404675 abundance in stool	GCST90032287	rs117055304	C	T	0.0248922	0.221934	0.0473891	2.82391e-06	5959	0.00366709	21.9253	0.161138	49.5679
CAG-485 sp002404675 abundance in stool	GCST90032287	rs142429133	T	A	0.00448348	0.502481	0.110865	5.83261e-06	5959	0.00343544	20.5355	0.161138	49.5679
CAG-485 sp002404675 abundance in stool	GCST90032287	rs165107	T	G	0.140413	-0.101703	0.0211423	1.50626e-06	5959	0.00386818	23.1322	0.161138	49.5679
CAG-485 sp002404675 abundance in stool	GCST90032287	rs186454994	T	C	0.012043	0.313174	0.0666298	2.59895e-06	5959	0.00369363	22.0846	0.161138	49.5679
CAG-485 sp002404675 abundance in stool	GCST90032287	rs1891761	G	A	0.446677	-0.072877	0.0148792	9.68608e-07	5959	0.00400962	23.9815	0.161138	49.5679
CAG-485 sp002404675 abundance in stool	GCST90032287	rs2393791	T	C	0.618461	-0.116179	0.0152288	2.36764e-14	5959	0.00967229	58.1806	0.161138	49.5679
CAG-485 sp002404675 abundance in stool	GCST90032287	rs28456695	G	C	0.0246552	0.220041	0.0472592	3.2234e-06	5959	0.0036248	21.6715	0.161138	49.5679
CAG-485 sp002404675 abundance in stool	GCST90032287	rs2927480	C	G	0.296562	-0.0814027	0.0161491	4.63842e-07	5959	0.0042458	25.4001	0.161138	49.5679
CAG-485 sp002404675 abundance in stool	GCST90032287	rs3802967	C	T	0.539467	-0.258766	0.01431	4.34776e-73	5959	0.0520189	326.881	0.161138	49.5679
CAG-485 sp002404675 abundance in stool	GCST90032287	rs541290556	T	C	0.0191822	-0.242104	0.0547816	9.89569e-06	5959	0.00326693	19.5249	0.161138	49.5679
CAG-485 sp002404675 abundance in stool	GCST90032287	rs555068032	T	C	0.00483417	0.537911	0.106578	4.48541e-07	5959	0.00425657	25.4648	0.161138	49.5679
CAG-485 sp002404675 abundance in stool	GCST90032287	rs6085741	A	C	0.17667	0.104775	0.0194422	7.08309e-08	5959	0.00484998	29.0321	0.161138	49.5679
CAG-485 sp002404675 abundance in stool	GCST90032287	rs655558	T	C	0.365846	-0.0694983	0.0152585	5.24537e-06	5959	0.0034693	20.7386	0.161138	49.5679
CAG-485 sp002404675 abundance in stool	GCST90032287	rs6696772	C	G	0.217405	-0.0794297	0.0178739	8.83455e-06	5959	0.00330306	19.7416	0.161138	49.5679
CAG-485 sp002404675 abundance in stool	GCST90032287	rs7236320	A	G	0.222607	-0.0820926	0.0176835	3.44506e-06	5959	0.00360355	21.544	0.161138	49.5679
CAG-485 sp002404675 abundance in stool	GCST90032287	rs76197763	G	A	0.0352458	-0.177832	0.0397619	7.73386e-06	5959	0.00334547	19.9958	0.161138	49.5679
CAG-485 sp002404675 abundance in stool	GCST90032287	rs950950	T	C	0.448887	0.0691002	0.0146353	2.34141e-06	5959	0.00372701	22.2848	0.161138	49.5679
CAG-488 sp000434055 abundance in stool	GCST90032288	rs113005280	A	G	0.0205305	-0.256192	0.0578193	9.38371e-06	5959	0.00328385	19.6264	0.0772953	23.6831
CAG-488 sp000434055 abundance in stool	GCST90032288	rs118027917	C	T	0.0234639	-0.244595	0.0550236	8.77798e-06	5959	0.00330511	19.7538	0.0772953	23.6831
CAG-488 sp000434055 abundance in stool	GCST90032288	rs13170951	G	A	0.550065	-0.0793524	0.0169367	2.7964e-06	5959	0.00367022	21.944	0.0772953	23.6831
CAG-488 sp000434055 abundance in stool	GCST90032288	rs13237611	G	A	0.474702	0.0760229	0.016653	4.99215e-06	5959	0.00348509	20.8333	0.0772953	23.6831
CAG-488 sp000434055 abundance in stool	GCST90032288	rs142565412	A	G	0.0137725	-0.33633	0.0706857	1.95419e-06	5959	0.00378484	22.632	0.0772953	23.6831
CAG-488 sp000434055 abundance in stool	GCST90032288	rs150618487	A	G	0.0420642	-0.18815	0.0418677	6.99246e-06	5959	0.00337759	20.1885	0.0772953	23.6831
CAG-488 sp000434055 abundance in stool	GCST90032288	rs1522591	A	G	0.652367	0.0787369	0.0172865	5.24304e-06	5959	0.00346944	20.7394	0.0772953	23.6831
CAG-488 sp000434055 abundance in stool	GCST90032288	rs181243987	C	G	0.00999716	-0.397644	0.0827048	1.52454e-06	5959	0.00386432	23.109	0.0772953	23.6831
CAG-488 sp000434055 abundance in stool	GCST90032288	rs182528317	C	T	0.00700141	-0.47254	0.0988096	1.73276e-06	5959	0.00382333	22.863	0.0772953	23.6831
CAG-488 sp000434055 abundance in stool	GCST90032288	rs2518814	T	C	0.0947736	0.175317	0.0282182	5.20139e-10	5959	0.00643594	38.5872	0.0772953	23.6831
CAG-488 sp000434055 abundance in stool	GCST90032288	rs2676836	C	T	0.90986	-0.137047	0.0292986	2.90258e-06	5959	0.00365831	21.8726	0.0772953	23.6831
CAG-488 sp000434055 abundance in stool	GCST90032288	rs35190616	T	G	0.0277739	-0.24004	0.0504509	1.95624e-06	5959	0.00378451	22.63	0.0772953	23.6831
CAG-488 sp000434055 abundance in stool	GCST90032288	rs57525550	T	G	0.100477	0.131225	0.0280773	2.95815e-06	5959	0.00365225	21.8362	0.0772953	23.6831
CAG-488 sp000434055 abundance in stool	GCST90032288	rs5768157	G	A	0.333546	-0.0798066	0.0176406	6.06732e-06	5959	0.00342285	20.46	0.0772953	23.6831
CAG-488 sp000434055 abundance in stool	GCST90032288	rs6065509	C	A	0.347146	0.0813623	0.0174606	3.1657e-06	5959	0.00363057	21.7061	0.0772953	23.6831
CAG-488 sp000434055 abundance in stool	GCST90032288	rs7125757	T	C	0.170211	-0.100132	0.0222427	6.7383e-06	5959	0.0033894	20.2593	0.0772953	23.6831
CAG-488 sp000434055 abundance in stool	GCST90032288	rs71431011	T	C	0.053802	-0.165722	0.0370891	7.88757e-06	5959	0.00333919	19.9582	0.0772953	23.6831
CAG-488 sp000434055 abundance in stool	GCST90032288	rs7206796	T	C	0.190372	-0.0934418	0.0210753	9.26246e-06	5959	0.003288	19.6512	0.0772953	23.6831
CAG-488 sp000434055 abundance in stool	GCST90032288	rs73179601	T	C	0.0887085	-0.13108	0.0292656	7.5001e-06	5959	0.00335525	20.0545	0.0772953	23.6831
CAG-488 sp000434055 abundance in stool	GCST90032288	rs78421876	T	C	0.098829	-0.134653	0.0279818	1.49305e-06	5959	0.003871	23.1491	0.0772953	23.6831
CAG-488 sp000434055 abundance in stool	GCST90032288	rs945016	A	T	0.793927	0.0951437	0.0210885	6.43286e-06	5959	0.00340419	20.3481	0.0772953	23.6831
CAG-488 abundance in stool	GCST90032289	rs10815617	C	T	0.50308	0.0679443	0.0152709	8.61641e-06	5959	0.00331103	19.7893	0.0892757	23.2638
CAG-488 abundance in stool	GCST90032289	rs10859531	G	A	0.104071	-0.125742	0.0249418	4.62099e-07	5959	0.00424701	25.4073	0.0892757	23.2638
CAG-488 abundance in stool	GCST90032289	rs111238885	A	G	0.0132555	0.316398	0.0675014	2.76859e-06	5959	0.00367342	21.9632	0.0892757	23.2638
CAG-488 abundance in stool	GCST90032289	rs115966849	G	A	0.0135902	-0.301714	0.0667846	6.25096e-06	5959	0.00341334	20.4029	0.0892757	23.2638
CAG-488 abundance in stool	GCST90032289	rs116522067	T	A	0.0148323	0.301849	0.0635419	2.03022e-06	5959	0.00377263	22.5587	0.0892757	23.2638
CAG-488 abundance in stool	GCST90032289	rs117323470	C	T	0.00735826	-0.401911	0.0901233	8.2125e-06	5959	0.00332633	19.8811	0.0892757	23.2638
CAG-488 abundance in stool	GCST90032289	rs12916345	A	C	0.612455	0.0760528	0.0159089	1.74843e-06	5959	0.00382045	22.8457	0.0892757	23.2638
CAG-488 abundance in stool	GCST90032289	rs138210559	G	T	0.037553	-0.196194	0.0406904	1.42391e-06	5959	0.00388618	23.2403	0.0892757	23.2638
CAG-488 abundance in stool	GCST90032289	rs138481335	C	T	0.020739	-0.269623	0.0542999	6.85448e-07	5959	0.00412049	24.6473	0.0892757	23.2638
CAG-488 abundance in stool	GCST90032289	rs146178519	A	G	0.0121344	-0.320035	0.0707297	6.04637e-06	5959	0.00342396	20.4666	0.0892757	23.2638
CAG-488 abundance in stool	GCST90032289	rs17010827	T	C	0.0721393	-0.13257	0.029909	9.31704e-06	5959	0.00328612	19.64	0.0892757	23.2638
CAG-488 abundance in stool	GCST90032289	rs17099139	G	C	0.263197	-0.0787994	0.0176172	7.71776e-06	5959	0.00334613	19.9998	0.0892757	23.2638
CAG-488 abundance in stool	GCST90032289	rs2617755	A	T	0.52081	-0.0713547	0.0156514	5.13983e-06	5959	0.00347579	20.7775	0.0892757	23.2638
CAG-488 abundance in stool	GCST90032289	rs28612374	G	A	0.103442	0.1132	0.0253222	7.80787e-06	5959	0.00334243	19.9776	0.0892757	23.2638
CAG-488 abundance in stool	GCST90032289	rs3131570	T	C	0.213949	0.084919	0.0187218	5.7376e-06	5959	0.00344068	20.5669	0.0892757	23.2638
CAG-488 abundance in stool	GCST90032289	rs34630226	A	C	0.306017	-0.0742961	0.016775	9.46808e-06	5959	0.003281	19.6093	0.0892757	23.2638
CAG-488 abundance in stool	GCST90032289	rs35295103	T	C	0.189374	-0.0864374	0.0195125	9.42997e-06	5959	0.00328229	19.617	0.0892757	23.2638
CAG-488 abundance in stool	GCST90032289	rs4519291	T	C	0.46819	0.0749584	0.0157167	1.84824e-06	5959	0.00380268	22.739	0.0892757	23.2638
CAG-488 abundance in stool	GCST90032289	rs4871710	A	G	0.0385497	-0.178958	0.0393105	5.30317e-06	5959	0.0034658	20.7176	0.0892757	23.2638
CAG-488 abundance in stool	GCST90032289	rs55897641	C	T	0.027503	-0.211428	0.046949	6.68891e-06	5959	0.00339175	20.2734	0.0892757	23.2638
CAG-488 abundance in stool	GCST90032289	rs72912513	G	A	0.229543	0.0823614	0.0183858	7.4776e-06	5959	0.00335621	20.0603	0.0892757	23.2638
CAG-488 abundance in stool	GCST90032289	rs73086173	T	A	0.0175725	0.289172	0.0589537	9.33942e-07	5959	0.0040213	24.0516	0.0892757	23.2638
CAG-488 abundance in stool	GCST90032289	rs77149865	A	G	0.0294478	0.212635	0.0456369	3.17321e-06	5959	0.00362982	21.7016	0.0892757	23.2638
CAG-488 abundance in stool	GCST90032289	rs7789829	A	T	0.0361329	-0.197682	0.0412783	1.6761e-06	5959	0.00383397	22.9269	0.0892757	23.2638
CAG-488 abundance in stool	GCST90032289	rs78360616	A	G	0.00755821	-0.398652	0.0894117	8.24924e-06	5959	0.00332491	19.8725	0.0892757	23.2638
CAG-495 abundance in stool	GCST90032290	rs111402024	C	A	0.00744105	-0.493842	0.109993	7.1304e-06	5959	0.00337137	20.1512	0.0590171	21.9183
CAG-495 abundance in stool	GCST90032290	rs117198027	T	C	0.0279011	-0.274479	0.0575583	1.85407e-06	5959	0.00380167	22.733	0.0590171	21.9183
CAG-495 abundance in stool	GCST90032290	rs13295927	C	T	0.153345	-0.121426	0.0266155	5.06135e-06	5959	0.0034807	20.8069	0.0590171	21.9183
CAG-495 abundance in stool	GCST90032290	rs138542012	G	A	0.0128478	0.373013	0.0841597	9.32745e-06	5959	0.00328577	19.6378	0.0590171	21.9183
CAG-495 abundance in stool	GCST90032290	rs139099791	G	T	0.0146056	0.359447	0.0793841	5.95595e-06	5959	0.00342876	20.4954	0.0590171	21.9183
CAG-495 abundance in stool	GCST90032290	rs148763668	A	G	0.0070709	0.510461	0.112921	6.16896e-06	5959	0.00341756	20.4282	0.0590171	21.9183
CAG-495 abundance in stool	GCST90032290	rs16881495	C	T	0.2253	0.103774	0.0226162	4.46483e-06	5959	0.00352073	21.0471	0.0590171	21.9183
CAG-495 abundance in stool	GCST90032290	rs17157439	C	T	0.347439	-0.0879776	0.0198527	9.35719e-06	5959	0.00328475	19.6318	0.0590171	21.9183
CAG-495 abundance in stool	GCST90032290	rs372901845	A	G	0.0055254	0.559372	0.121289	3.99017e-06	5959	0.00355662	21.2624	0.0590171	21.9183
CAG-495 abundance in stool	GCST90032290	rs55703141	C	G	0.0288537	0.266847	0.056244	2.09071e-06	5959	0.00376324	22.5023	0.0590171	21.9183
CAG-495 abundance in stool	GCST90032290	rs71463074	A	G	0.130606	-0.124021	0.0278284	8.32565e-06	5959	0.00332197	19.8549	0.0590171	21.9183
CAG-495 abundance in stool	GCST90032290	rs72804625	G	A	0.0371445	-0.24635	0.0500911	8.74154e-07	5959	0.00404251	24.179	0.0590171	21.9183
CAG-495 abundance in stool	GCST90032290	rs77546866	A	T	0.0504667	0.195928	0.0435164	6.71921e-06	5959	0.00339031	20.2648	0.0590171	21.9183
CAG-495 abundance in stool	GCST90032290	rs78639945	C	T	0.0288387	0.251255	0.0566736	9.27717e-06	5959	0.00328749	19.6482	0.0590171	21.9183
CAG-495 abundance in stool	GCST90032290	rs79109711	A	G	0.159271	0.116904	0.0257021	5.40496e-06	5959	0.00345974	20.6812	0.0590171	21.9183
CAG-495 abundance in stool	GCST90032290	rs9298746	G	A	0.275196	0.0941174	0.0210763	7.9861e-06	5959	0.00333524	19.9345	0.0590171	21.9183
CAG-495 abundance in stool	GCST90032290	rs9524410	G	A	0.466443	0.0838153	0.0189601	9.84204e-06	5959	0.00326866	19.5353	0.0590171	21.9183
Akkermansia muciniphila B abundance in stool	GCST90032183	rs10004542	G	A	0.340258	0.0814848	0.0176888	4.09354e-06	5959	0.00354845	21.2134	0.0820941	23.0785
Akkermansia muciniphila B abundance in stool	GCST90032183	rs10247649	G	A	0.344838	-0.0826258	0.0178465	3.66012e-06	5959	0.0035842	21.4279	0.0820941	23.0785
Akkermansia muciniphila B abundance in stool	GCST90032183	rs10945808	T	C	0.0976838	-0.130904	0.0285309	4.47195e-06	5959	0.00352022	21.044	0.0820941	23.0785
Akkermansia muciniphila B abundance in stool	GCST90032183	rs115272033	C	T	0.0492451	-0.170179	0.0381431	8.13525e-06	5959	0.00332934	19.8991	0.0820941	23.0785
Akkermansia muciniphila B abundance in stool	GCST90032183	rs116626434	A	G	0.0721524	-0.149526	0.0320676	3.11879e-06	5959	0.00363534	21.7348	0.0820941	23.0785
Akkermansia muciniphila B abundance in stool	GCST90032183	rs117483011	A	G	0.0595121	-0.157832	0.0354548	8.5217e-06	5959	0.00331455	19.8104	0.0820941	23.0785
Akkermansia muciniphila B abundance in stool	GCST90032183	rs13089230	A	G	0.621953	0.0825424	0.0175787	2.65836e-06	5959	0.00368641	22.0412	0.0820941	23.0785
Akkermansia muciniphila B abundance in stool	GCST90032183	rs138430505	C	T	0.0178748	0.285026	0.0624394	4.99871e-06	5959	0.00348467	20.8308	0.0820941	23.0785
Akkermansia muciniphila B abundance in stool	GCST90032183	rs141660852	T	C	0.029224	0.228649	0.0493121	3.53891e-06	5959	0.00359496	21.4924	0.0820941	23.0785
Akkermansia muciniphila B abundance in stool	GCST90032183	rs142959592	T	C	0.0106022	-0.373738	0.0817952	4.89607e-06	5959	0.0034913	20.8705	0.0820941	23.0785
Akkermansia muciniphila B abundance in stool	GCST90032183	rs142997067	G	C	0.00388473	0.608221	0.134166	5.80564e-06	5959	0.00343692	20.5443	0.0820941	23.0785
Akkermansia muciniphila B abundance in stool	GCST90032183	rs143000803	T	A	0.0112878	0.368352	0.0789907	3.11281e-06	5959	0.00363596	21.7384	0.0820941	23.0785
Akkermansia muciniphila B abundance in stool	GCST90032183	rs146593632	T	C	0.010688	0.370018	0.0815327	5.67157e-06	5959	0.00344437	20.589	0.0820941	23.0785
Akkermansia muciniphila B abundance in stool	GCST90032183	rs17026163	T	C	0.032701	-0.223964	0.0470413	1.92629e-06	5959	0.00378944	22.6596	0.0820941	23.0785
Akkermansia muciniphila B abundance in stool	GCST90032183	rs2468877	A	T	0.56753	-0.0762559	0.0170977	8.19561e-06	5959	0.00332698	19.885	0.0820941	23.0785
Akkermansia muciniphila B abundance in stool	GCST90032183	rs298392	T	C	0.28972	0.087711	0.0186612	2.59932e-06	5959	0.00369359	22.0843	0.0820941	23.0785
Akkermansia muciniphila B abundance in stool	GCST90032183	rs540278823	C	T	0.0322306	-0.210344	0.047106	7.99441e-06	5959	0.00333491	19.9325	0.0820941	23.0785
Akkermansia muciniphila B abundance in stool	GCST90032183	rs628038	C	T	0.386617	-0.0783007	0.0170337	4.29006e-06	5959	0.00353348	21.1236	0.0820941	23.0785
Akkermansia muciniphila B abundance in stool	GCST90032183	rs75583177	G	A	0.0701345	-0.145169	0.032432	7.60175e-06	5959	0.00335096	20.0288	0.0820941	23.0785
Akkermansia muciniphila B abundance in stool	GCST90032183	rs76501568	T	C	0.02066	-0.267429	0.0587195	5.25485e-06	5959	0.00346872	20.7351	0.0820941	23.0785
Akkermansia muciniphila B abundance in stool	GCST90032183	rs77798428	A	G	0.0184793	-0.318661	0.0614021	2.10587e-07	5959	0.00449945	26.9244	0.0820941	23.0785
Akkermansia muciniphila B abundance in stool	GCST90032183	rs79983252	A	C	0.0301043	0.236427	0.0486249	1.16052e-06	5959	0.0039517	23.6337	0.0820941	23.0785
Akkermansia muciniphila B abundance in stool	GCST90032183	rs9948951	A	G	0.184827	-0.0971868	0.0214343	5.78299e-06	5959	0.00343817	20.5518	0.0820941	23.0785
CAG-510 sp002432425 abundance in stool	GCST90032291	rs10846384	A	G	0.144718	-0.109617	0.0210389	1.88631e-07	5959	0.00453484	27.1371	0.0820044	23.051
CAG-510 sp002432425 abundance in stool	GCST90032291	rs111162487	T	C	0.145439	0.0941825	0.0212351	9.19751e-06	5959	0.00329024	19.6646	0.0820044	23.051
CAG-510 sp002432425 abundance in stool	GCST90032291	rs113521853	A	G	0.0406662	-0.176894	0.0377723	2.82476e-06	5959	0.003667	21.9247	0.0820044	23.051
CAG-510 sp002432425 abundance in stool	GCST90032291	rs113695269	T	C	0.268182	0.0773896	0.0173957	8.63604e-06	5959	0.0033103	19.785	0.0820044	23.051
CAG-510 sp002432425 abundance in stool	GCST90032291	rs116599332	C	T	0.0371241	-0.184157	0.0392926	2.77495e-06	5959	0.00367268	21.9588	0.0820044	23.051
CAG-510 sp002432425 abundance in stool	GCST90032291	rs13335367	T	G	0.0130419	-0.309162	0.0652132	2.12888e-06	5959	0.00375745	22.4675	0.0820044	23.051
CAG-510 sp002432425 abundance in stool	GCST90032291	rs1385836	A	G	0.766866	0.0808124	0.0176659	4.77392e-06	5959	0.00349936	20.9189	0.0820044	23.051
CAG-510 sp002432425 abundance in stool	GCST90032291	rs143470418	G	A	0.018659	-0.261833	0.0545174	1.56508e-06	5959	0.00385591	23.0586	0.0820044	23.051
CAG-510 sp002432425 abundance in stool	GCST90032291	rs143734577	A	G	0.0143929	0.282451	0.0617694	4.81551e-06	5959	0.00349659	20.9023	0.0820044	23.051
CAG-510 sp002432425 abundance in stool	GCST90032291	rs2091479	A	G	0.267773	-0.078257	0.0169562	3.92634e-06	5959	0.00356177	21.2933	0.0820044	23.051
CAG-510 sp002432425 abundance in stool	GCST90032291	rs2247536	C	G	0.258914	0.0817847	0.0168912	1.28634e-06	5959	0.00391872	23.4357	0.0820044	23.051
CAG-510 sp002432425 abundance in stool	GCST90032291	rs2776859	T	C	0.538702	0.0684912	0.0152349	6.93487e-06	5959	0.00338023	20.2043	0.0820044	23.051
CAG-510 sp002432425 abundance in stool	GCST90032291	rs4602391	A	T	0.971317	0.205111	0.0442878	3.63341e-06	5959	0.00358654	21.4419	0.0820044	23.051
CAG-510 sp002432425 abundance in stool	GCST90032291	rs546041819	C	T	0.00949755	-0.337655	0.075686	8.14788e-06	5959	0.00332885	19.8962	0.0820044	23.051
CAG-510 sp002432425 abundance in stool	GCST90032291	rs55796634	T	C	0.0969337	0.111396	0.0250353	8.60475e-06	5959	0.00331146	19.7919	0.0820044	23.051
CAG-510 sp002432425 abundance in stool	GCST90032291	rs55916120	C	T	0.0278865	0.205697	0.0449574	4.75366e-06	5959	0.00350072	20.927	0.0820044	23.051
CAG-510 sp002432425 abundance in stool	GCST90032291	rs6022123	T	C	0.176866	-0.0869467	0.0194783	8.05291e-06	5959	0.00333258	19.9186	0.0820044	23.051
CAG-510 sp002432425 abundance in stool	GCST90032291	rs7160277	G	C	0.182711	-0.0931521	0.020236	4.15876e-06	5959	0.00354341	21.1831	0.0820044	23.051
CAG-510 sp002432425 abundance in stool	GCST90032291	rs72801275	G	C	0.0525701	-0.152312	0.0327801	3.37651e-06	5959	0.00360997	21.5825	0.0820044	23.051
CAG-510 sp002432425 abundance in stool	GCST90032291	rs7719918	A	C	0.057113	-0.147809	0.0317929	3.33355e-06	5959	0.00361406	21.6071	0.0820044	23.051
CAG-510 sp002432425 abundance in stool	GCST90032291	rs78278593	A	C	0.0187229	-0.25036	0.0549068	5.12202e-06	5959	0.0034769	20.7841	0.0820044	23.051
CAG-510 sp002432425 abundance in stool	GCST90032291	rs79684932	C	T	0.0417183	0.16696	0.0372247	7.28476e-06	5959	0.00336454	20.1102	0.0820044	23.051
CAG-510 sp002432425 abundance in stool	GCST90032291	rs79860030	T	C	0.0140439	0.278539	0.061865	6.72005e-06	5959	0.00339027	20.2645	0.0820044	23.051
CAG-552 abundance in stool	GCST90032292	rs1047891	A	C	0.30857	0.48432	0.0154368	4.52575e-216	5959	0.141769	984.021	0.250434	70.7587
CAG-552 abundance in stool	GCST90032292	rs1160700	A	G	0.45663	-0.076279	0.0154843	8.38375e-07	5959	0.00405591	24.2595	0.250434	70.7587
CAG-552 abundance in stool	GCST90032292	rs117509869	C	A	0.038208	0.174975	0.0392044	8.07646e-06	5959	0.00333165	19.913	0.250434	70.7587
CAG-552 abundance in stool	GCST90032292	rs12312144	A	C	0.170134	0.0884079	0.0199251	9.12164e-06	5959	0.00329288	19.6805	0.250434	70.7587
CAG-552 abundance in stool	GCST90032292	rs12990953	A	C	0.0825149	0.123943	0.0270749	4.69931e-06	5959	0.00350439	20.9491	0.250434	70.7587
CAG-552 abundance in stool	GCST90032292	rs139785063	T	C	0.0238154	-0.237294	0.0500387	2.114e-06	5959	0.00375969	22.481	0.250434	70.7587
CAG-552 abundance in stool	GCST90032292	rs140498610	T	C	0.0147348	0.274806	0.0617243	8.50137e-06	5959	0.00331531	19.815	0.250434	70.7587
CAG-552 abundance in stool	GCST90032292	rs142374014	C	T	0.0116576	0.314721	0.0698796	6.67614e-06	5959	0.00339236	20.2771	0.250434	70.7587
CAG-552 abundance in stool	GCST90032292	rs181012097	A	T	0.0115347	0.30924	0.0698653	9.58936e-06	5959	0.00327695	19.585	0.250434	70.7587
CAG-552 abundance in stool	GCST90032292	rs1992855	C	T	0.424855	0.0862072	0.015371	2.04169e-08	5959	0.00525077	31.4439	0.250434	70.7587
CAG-552 abundance in stool	GCST90032292	rs2297442	C	T	0.290909	-0.101178	0.0163767	6.48498e-10	5959	0.00636463	38.1569	0.250434	70.7587
CAG-552 abundance in stool	GCST90032292	rs28601761	G	C	0.42379	0.0718265	0.0151448	2.1094e-06	5959	0.00376039	22.4852	0.250434	70.7587
CAG-552 abundance in stool	GCST90032292	rs34284160	T	C	0.19153	0.0863728	0.0191075	6.17342e-06	5959	0.00341732	20.4268	0.250434	70.7587
CAG-552 abundance in stool	GCST90032292	rs34962409	T	A	0.6	-0.0677001	0.0153074	9.74732e-06	5959	0.00327174	19.5537	0.250434	70.7587
CAG-552 abundance in stool	GCST90032292	rs4384293	T	A	0.62913	0.0752373	0.0160069	2.59774e-06	5959	0.00369378	22.0854	0.250434	70.7587
CAG-552 abundance in stool	GCST90032292	rs4646961	A	G	0.308061	0.0999587	0.0160826	5.12162e-10	5959	0.00644094	38.6174	0.250434	70.7587
CAG-552 abundance in stool	GCST90032292	rs4773144	G	A	0.445515	-0.0739498	0.0148953	6.88287e-07	5959	0.00411917	24.6394	0.250434	70.7587
CAG-552 abundance in stool	GCST90032292	rs4822523	T	A	0.312047	-0.0840864	0.0170859	8.59311e-07	5959	0.004048	24.212	0.250434	70.7587
CAG-552 abundance in stool	GCST90032292	rs4889235	A	G	0.915822	0.146636	0.0269371	5.22013e-08	5959	0.00494825	29.6233	0.250434	70.7587
CAG-552 abundance in stool	GCST90032292	rs58281216	A	C	0.245891	-0.0872744	0.0173951	5.24346e-07	5959	0.00420645	25.1637	0.250434	70.7587
CAG-552 abundance in stool	GCST90032292	rs60286185	T	C	0.139486	-0.112597	0.0219044	2.74179e-07	5959	0.00441465	26.4147	0.250434	70.7587
CAG-552 abundance in stool	GCST90032292	rs6975311	G	A	0.754031	0.0952346	0.0174821	5.10686e-08	5959	0.00495532	29.6658	0.250434	70.7587
CAG-552 abundance in stool	GCST90032292	rs7084937	A	G	0.260055	-0.0863545	0.0178897	1.38569e-06	5959	0.00389489	23.2926	0.250434	70.7587
CAG-552 abundance in stool	GCST90032292	rs72704320	C	G	0.170831	-0.0957577	0.0201199	1.94215e-06	5959	0.00378682	22.6438	0.250434	70.7587
CAG-552 abundance in stool	GCST90032292	rs72933851	A	G	0.047834	-0.160124	0.0352924	5.70419e-06	5959	0.00344254	20.5781	0.250434	70.7587
CAG-552 abundance in stool	GCST90032292	rs8015056	C	T	0.315715	0.0733673	0.0163004	6.76501e-06	5959	0.00338814	20.2518	0.250434	70.7587
CAG-552 abundance in stool	GCST90032292	rs9909113	A	T	0.108243	0.116685	0.0244387	1.80065e-06	5959	0.00381103	22.7891	0.250434	70.7587
CAG-552 abundance in stool	GCST90032292	rs9993597	T	C	0.547124	-0.069775	0.0152059	4.46059e-06	5959	0.00352103	21.0489	0.250434	70.7587
CAG-590 sp000431135 abundance in stool	GCST90032293	rs11702737	C	T	0.737722	-0.0793689	0.0179445	9.73303e-06	5959	0.00327221	19.5565	0.121732	27.3884
CAG-590 sp000431135 abundance in stool	GCST90032293	rs117145318	A	C	0.0347531	0.190308	0.0418385	5.39954e-06	5959	0.00346006	20.6831	0.121732	27.3884
CAG-590 sp000431135 abundance in stool	GCST90032293	rs117940165	G	T	0.0159837	0.280505	0.0617343	5.52632e-06	5959	0.00345265	20.6387	0.121732	27.3884
CAG-590 sp000431135 abundance in stool	GCST90032293	rs13253349	A	G	0.297826	-0.0812137	0.016713	1.17794e-06	5959	0.00394692	23.605	0.121732	27.3884
CAG-590 sp000431135 abundance in stool	GCST90032293	rs140386921	T	C	0.0249297	-0.221884	0.0490197	5.99899e-06	5959	0.00342647	20.4816	0.121732	27.3884
CAG-590 sp000431135 abundance in stool	GCST90032293	rs141018764	T	C	0.0128469	-0.323373	0.0676793	1.7703e-06	5959	0.00381647	22.8218	0.121732	27.3884
CAG-590 sp000431135 abundance in stool	GCST90032293	rs141146649	A	G	0.00430564	-0.554327	0.114873	1.39608e-06	5959	0.0038925	23.2783	0.121732	27.3884
CAG-590 sp000431135 abundance in stool	GCST90032293	rs143961980	A	G	0.0251672	0.232201	0.0487988	1.95197e-06	5959	0.00378521	22.6341	0.121732	27.3884
CAG-590 sp000431135 abundance in stool	GCST90032293	rs145233615	G	T	0.00836284	0.385983	0.0842198	4.58257e-06	5959	0.00351242	20.9972	0.121732	27.3884
CAG-590 sp000431135 abundance in stool	GCST90032293	rs1461556	G	A	0.325759	0.0754386	0.0165379	5.07753e-06	5959	0.00347968	20.8008	0.121732	27.3884
CAG-590 sp000431135 abundance in stool	GCST90032293	rs1532625	T	C	0.438382	0.0693843	0.015402	6.64077e-06	5959	0.00339405	20.2872	0.121732	27.3884
CAG-590 sp000431135 abundance in stool	GCST90032293	rs174546	T	C	0.33937	0.128831	0.0160407	9.62823e-16	5959	0.0107089	64.4835	0.121732	27.3884
CAG-590 sp000431135 abundance in stool	GCST90032293	rs181334212	A	T	0.0129013	-0.33091	0.0668833	7.51446e-07	5959	0.00409101	24.4703	0.121732	27.3884
CAG-590 sp000431135 abundance in stool	GCST90032293	rs1911739	T	C	0.912242	0.12135	0.02693	6.60216e-06	5959	0.00339591	20.2984	0.121732	27.3884
CAG-590 sp000431135 abundance in stool	GCST90032293	rs192914725	G	C	0.0220481	-0.230444	0.0513079	7.07585e-06	5959	0.00337381	20.1659	0.121732	27.3884
CAG-590 sp000431135 abundance in stool	GCST90032293	rs2798231	A	G	0.248801	-0.0859335	0.0176182	1.07416e-06	5959	0.00397647	23.7824	0.121732	27.3884
CAG-590 sp000431135 abundance in stool	GCST90032293	rs391561	C	G	0.328857	0.073542	0.0161996	5.63232e-06	5959	0.00344659	20.6023	0.121732	27.3884
CAG-590 sp000431135 abundance in stool	GCST90032293	rs4144431	A	G	0.514879	0.0703843	0.015528	5.8225e-06	5959	0.00343599	20.5388	0.121732	27.3884
CAG-590 sp000431135 abundance in stool	GCST90032293	rs4931585	T	A	0.310493	0.0749291	0.0166861	7.10528e-06	5959	0.00337249	20.1579	0.121732	27.3884
CAG-590 sp000431135 abundance in stool	GCST90032293	rs494342	A	T	0.712207	0.0872112	0.016961	2.72022e-07	5959	0.00441719	26.4299	0.121732	27.3884
CAG-590 sp000431135 abundance in stool	GCST90032293	rs603737	A	G	0.585069	0.0757562	0.0163396	3.54605e-06	5959	0.00359432	21.4886	0.121732	27.3884
CAG-590 sp000431135 abundance in stool	GCST90032293	rs61958162	A	G	0.00983726	-0.343629	0.0775721	9.43199e-06	5959	0.00328222	19.6166	0.121732	27.3884
CAG-590 sp000431135 abundance in stool	GCST90032293	rs6514277	A	C	0.182261	0.092645	0.0201464	4.25363e-06	5959	0.0035362	21.1399	0.121732	27.3884
CAG-590 sp000431135 abundance in stool	GCST90032293	rs72693372	A	G	0.036805	-0.182322	0.0408569	8.10267e-06	5959	0.00333062	19.9068	0.121732	27.3884
CAG-590 sp000431135 abundance in stool	GCST90032293	rs72781626	T	C	0.0125396	-0.308251	0.0689796	7.86865e-06	5959	0.00333996	19.9628	0.121732	27.3884
CAG-590 sp000431135 abundance in stool	GCST90032293	rs75713974	C	T	0.030303	0.199475	0.0445287	7.47497e-06	5959	0.00335632	20.0609	0.121732	27.3884
CAG-590 sp000431135 abundance in stool	GCST90032293	rs7669946	A	G	0.00909532	-0.357656	0.0805539	8.99761e-06	5959	0.00329724	19.7066	0.121732	27.3884
CAG-590 sp000431135 abundance in stool	GCST90032293	rs77087491	A	G	0.0423482	0.170892	0.0379414	6.66537e-06	5959	0.00339287	20.2801	0.121732	27.3884
CAG-590 sp000431135 abundance in stool	GCST90032293	rs77692382	T	C	0.248839	0.148269	0.0176834	5.08798e-17	5959	0.0116601	70.2786	0.121732	27.3884
CAG-590 sp000431135 abundance in stool	GCST90032293	rs7813127	C	T	0.101249	-0.111165	0.0250818	9.33205e-06	5959	0.00328561	19.6369	0.121732	27.3884
CAG-632 abundance in stool	GCST90032294	rs10957053	T	C	0.182362	-0.0920437	0.019973	4.05767e-06	5959	0.00355127	21.2303	0.116182	33.9209
CAG-632 abundance in stool	GCST90032294	rs113012216	C	G	0.0409903	0.18459	0.0398135	3.54586e-06	5959	0.00359433	21.4887	0.116182	33.9209
CAG-632 abundance in stool	GCST90032294	rs115099855	A	G	0.0350726	-0.188941	0.0412324	4.59795e-06	5959	0.00351135	20.9908	0.116182	33.9209
CAG-632 abundance in stool	GCST90032294	rs12210538	G	A	0.239529	-0.203519	0.017642	8.6821e-31	5959	0.0218448	133.036	0.116182	33.9209
CAG-632 abundance in stool	GCST90032294	rs12356193	G	A	0.165497	-0.102054	0.0207389	8.61483e-07	5959	0.00404719	24.2071	0.116182	33.9209
CAG-632 abundance in stool	GCST90032294	rs12591332	C	T	0.0554462	0.150946	0.0335661	6.89262e-06	5959	0.00338218	20.216	0.116182	33.9209
CAG-632 abundance in stool	GCST90032294	rs13042	A	G	0.289276	0.077144	0.0166059	3.39126e-06	5959	0.00360858	21.5741	0.116182	33.9209
CAG-632 abundance in stool	GCST90032294	rs142552039	T	C	0.0199826	-0.248545	0.0547707	5.68121e-06	5959	0.00344383	20.5858	0.116182	33.9209
CAG-632 abundance in stool	GCST90032294	rs149485215	C	G	0.0603683	-0.143042	0.0314947	5.57812e-06	5959	0.00344967	20.6208	0.116182	33.9209
CAG-632 abundance in stool	GCST90032294	rs174556	T	C	0.300986	-0.0831778	0.0166154	5.55535e-07	5959	0.00418791	25.0523	0.116182	33.9209
CAG-632 abundance in stool	GCST90032294	rs17621384	G	C	0.372444	0.0712122	0.0158144	6.70017e-06	5959	0.00339121	20.2702	0.116182	33.9209
CAG-632 abundance in stool	GCST90032294	rs1799822	G	A	0.228179	0.0824995	0.0182407	6.10196e-06	5959	0.00342104	20.4491	0.116182	33.9209
CAG-632 abundance in stool	GCST90032294	rs188663416	C	G	0.00692384	-0.41839	0.0916874	5.03744e-06	5959	0.00348221	20.816	0.116182	33.9209
CAG-632 abundance in stool	GCST90032294	rs34420029	C	T	0.348736	-0.0727069	0.0162868	8.0383e-06	5959	0.00333316	19.922	0.116182	33.9209
CAG-632 abundance in stool	GCST90032294	rs35536361	G	A	0.0737939	-0.138177	0.0292278	2.27202e-06	5959	0.00373663	22.3426	0.116182	33.9209
CAG-632 abundance in stool	GCST90032294	rs388891	G	C	0.705111	-0.140981	0.0166357	2.35877e-17	5959	0.0119087	71.7948	0.116182	33.9209
CAG-632 abundance in stool	GCST90032294	rs4923689	A	G	0.181908	-0.092932	0.0198367	2.80163e-06	5959	0.00366963	21.9405	0.116182	33.9209
CAG-632 abundance in stool	GCST90032294	rs603424	A	G	0.176351	0.103054	0.0200207	2.6416e-07	5959	0.00442661	26.4866	0.116182	33.9209
CAG-632 abundance in stool	GCST90032294	rs61781291	A	T	0.25313	0.118037	0.0176593	2.32306e-11	5959	0.0074417	44.6626	0.116182	33.9209
CAG-632 abundance in stool	GCST90032294	rs6832951	G	A	0.189156	0.108793	0.0195805	2.75725e-08	5959	0.00515391	30.8609	0.116182	33.9209
CAG-632 abundance in stool	GCST90032294	rs74714644	A	G	0.0134919	0.300304	0.0662956	5.90472e-06	5959	0.00343152	20.512	0.116182	33.9209
CAG-632 abundance in stool	GCST90032294	rs74748720	T	C	0.0292044	-0.234078	0.0454702	2.63358e-07	5959	0.00442759	26.4924	0.116182	33.9209
CAG-632 abundance in stool	GCST90032294	rs77759872	A	T	0.154733	0.106032	0.0224287	2.27285e-06	5959	0.00373651	22.3419	0.116182	33.9209
CAG-698 abundance in stool	GCST90032295	rs10993729	T	A	0.121765	0.108417	0.0234953	3.94209e-06	5959	0.00356049	21.2857	0.0825107	23.2061
CAG-698 abundance in stool	GCST90032295	rs111949383	G	C	0.0608281	-0.150149	0.0316536	2.10052e-06	5959	0.00376174	22.4933	0.0825107	23.2061
CAG-698 abundance in stool	GCST90032295	rs113787886	T	C	0.0598369	-0.148571	0.0320553	3.57224e-06	5959	0.00359197	21.4745	0.0825107	23.2061
CAG-698 abundance in stool	GCST90032295	rs115686018	A	G	0.0516842	0.153018	0.0343677	8.49244e-06	5959	0.00331565	19.817	0.0825107	23.2061
CAG-698 abundance in stool	GCST90032295	rs12497825	T	A	0.64384	-0.0831997	0.016157	2.61248e-07	5959	0.00443017	26.508	0.0825107	23.2061
CAG-698 abundance in stool	GCST90032295	rs13148391	T	C	0.250973	0.0796666	0.0176402	6.29604e-06	5959	0.00341105	20.3892	0.0825107	23.2061
CAG-698 abundance in stool	GCST90032295	rs139278946	A	T	0.0263415	-0.220526	0.0474589	3.37331e-06	5959	0.00361027	21.5843	0.0825107	23.2061
CAG-698 abundance in stool	GCST90032295	rs150621	G	A	0.403764	0.0715951	0.0153975	3.32278e-06	5959	0.0036151	21.6133	0.0825107	23.2061
CAG-698 abundance in stool	GCST90032295	rs182804848	C	T	0.00393605	-0.55675	0.121299	4.43463e-06	5959	0.0035229	21.0601	0.0825107	23.2061
CAG-698 abundance in stool	GCST90032295	rs1873896	G	A	0.865678	-0.108956	0.0223756	1.11931e-06	5959	0.00396328	23.7032	0.0825107	23.2061
CAG-698 abundance in stool	GCST90032295	rs35501034	T	C	0.130038	0.107877	0.0226075	1.82646e-06	5959	0.00380647	22.7618	0.0825107	23.2061
CAG-698 abundance in stool	GCST90032295	rs4233731	A	G	0.934706	-0.137418	0.0306918	7.55745e-06	5959	0.00335282	20.04	0.0825107	23.2061
CAG-698 abundance in stool	GCST90032295	rs539570	T	C	0.703259	0.0755958	0.0167031	6.0152e-06	5959	0.00342561	20.4765	0.0825107	23.2061
CAG-698 abundance in stool	GCST90032295	rs61983178	G	A	0.0675247	-0.136164	0.0298982	5.25718e-06	5959	0.00346858	20.7343	0.0825107	23.2061
CAG-698 abundance in stool	GCST90032295	rs6701819	T	G	0.915467	-0.130512	0.0271846	1.57912e-06	5959	0.00385305	23.0414	0.0825107	23.2061
CAG-698 abundance in stool	GCST90032295	rs75010240	G	C	0.131572	0.104071	0.0233882	8.59813e-06	5959	0.00331171	19.7934	0.0825107	23.2061
CAG-698 abundance in stool	GCST90032295	rs76646409	A	C	0.0879799	-0.120827	0.0270619	8.01294e-06	5959	0.00333417	19.9281	0.0825107	23.2061
CAG-698 abundance in stool	GCST90032295	rs78525462	C	T	0.0806373	-0.126633	0.0280721	6.45254e-06	5959	0.00340322	20.3422	0.0825107	23.2061
CAG-698 abundance in stool	GCST90032295	rs78657232	G	T	0.0326718	-0.203473	0.0428482	2.04734e-06	5959	0.00376994	22.5425	0.0825107	23.2061
CAG-698 abundance in stool	GCST90032295	rs78685519	T	G	0.158953	0.0930616	0.0208363	7.95763e-06	5959	0.00333638	19.9413	0.0825107	23.2061
CAG-698 abundance in stool	GCST90032295	rs79819765	A	G	0.0232486	0.232008	0.0501356	3.6991e-06	5959	0.00358082	21.4076	0.0825107	23.2061
CAG-698 abundance in stool	GCST90032295	rs79950608	T	C	0.0454932	0.167307	0.0363538	4.18077e-06	5959	0.00354172	21.173	0.0825107	23.2061
CAG-698 abundance in stool	GCST90032295	rs9861822	T	A	0.0141033	-0.292225	0.0634803	4.15656e-06	5959	0.00354358	21.1841	0.0825107	23.2061
CAG-776 sp000438195 abundance in stool	GCST90032296	rs114248155	G	A	0.0188976	0.243086	0.0529974	4.50192e-06	5959	0.00351809	21.0312	0.0891643	24.204
CAG-776 sp000438195 abundance in stool	GCST90032296	rs117688292	A	G	0.0144761	0.278508	0.0602986	3.8594e-06	5959	0.00356727	21.3263	0.0891643	24.204
CAG-776 sp000438195 abundance in stool	GCST90032296	rs137889685	C	G	0.0061227	-0.416698	0.0922354	6.24953e-06	5959	0.00341342	20.4034	0.0891643	24.204
CAG-776 sp000438195 abundance in stool	GCST90032296	rs138826414	C	G	0.0200122	-0.239199	0.0518628	3.98526e-06	5959	0.00355702	21.2648	0.0891643	24.204
CAG-776 sp000438195 abundance in stool	GCST90032296	rs140657214	T	G	0.00528426	0.450623	0.0991395	5.4846e-06	5959	0.00345507	20.6532	0.0891643	24.204
CAG-776 sp000438195 abundance in stool	GCST90032296	rs142657783	C	T	0.0218217	0.240461	0.0498356	1.39944e-06	5959	0.00389173	23.2736	0.0891643	24.204
CAG-776 sp000438195 abundance in stool	GCST90032296	rs150384494	A	T	0.0305302	0.20601	0.0426212	1.34146e-06	5959	0.00390528	23.355	0.0891643	24.204
CAG-776 sp000438195 abundance in stool	GCST90032296	rs17250977	G	A	0.0421563	-0.161921	0.0358045	6.11526e-06	5959	0.00342034	20.4449	0.0891643	24.204
CAG-776 sp000438195 abundance in stool	GCST90032296	rs190697977	T	C	0.0233947	0.219165	0.0481093	5.22452e-06	5959	0.00347057	20.7462	0.0891643	24.204
CAG-776 sp000438195 abundance in stool	GCST90032296	rs218666	G	A	0.407072	0.0813323	0.0154307	1.35822e-07	5959	0.00464046	27.7721	0.0891643	24.204
CAG-776 sp000438195 abundance in stool	GCST90032296	rs2241978	G	A	0.480908	-0.0701503	0.0148486	2.30828e-06	5959	0.00373157	22.3122	0.0891643	24.204
CAG-776 sp000438195 abundance in stool	GCST90032296	rs55659629	A	T	0.228216	-0.0781093	0.0173715	6.9112e-06	5959	0.00338132	20.2109	0.0891643	24.204
CAG-776 sp000438195 abundance in stool	GCST90032296	rs60720023	T	G	0.209322	-0.0842184	0.0178193	2.28708e-06	5959	0.00373452	22.3299	0.0891643	24.204
CAG-776 sp000438195 abundance in stool	GCST90032296	rs6696988	T	C	0.0361585	0.181555	0.0388289	2.92853e-06	5959	0.00365546	21.8555	0.0891643	24.204
CAG-776 sp000438195 abundance in stool	GCST90032296	rs74921091	A	G	0.0321151	-0.208182	0.0408276	3.41361e-07	5959	0.00434425	25.9916	0.0891643	24.204
CAG-776 sp000438195 abundance in stool	GCST90032296	rs77371432	A	G	0.0870593	0.119313	0.0257768	3.67973e-06	5959	0.00358249	21.4176	0.0891643	24.204
CAG-776 sp000438195 abundance in stool	GCST90032296	rs7824084	T	C	0.0580589	0.138698	0.031136	8.40551e-06	5959	0.00331893	19.8367	0.0891643	24.204
CAG-776 sp000438195 abundance in stool	GCST90032296	rs78494692	A	C	0.0562339	0.143788	0.0323251	8.65992e-06	5959	0.00330942	19.7797	0.0891643	24.204
CAG-776 sp000438195 abundance in stool	GCST90032296	rs7995121	A	G	0.153461	0.100418	0.0210676	1.87485e-06	5959	0.00379811	22.7116	0.0891643	24.204
CAG-776 sp000438195 abundance in stool	GCST90032296	rs8066321	C	T	0.758497	0.0789034	0.0172987	5.08541e-06	5959	0.00347918	20.7979	0.0891643	24.204
CAG-776 sp000438195 abundance in stool	GCST90032296	rs807666	T	C	0.624483	-0.0875948	0.0149367	4.50757e-09	5959	0.00573819	34.3797	0.0891643	24.204
CAG-776 sp000438195 abundance in stool	GCST90032296	rs835157	C	T	0.448247	-0.0673172	0.014798	5.38824e-06	5959	0.00346072	20.6871	0.0891643	24.204
CAG-776 sp000438195 abundance in stool	GCST90032296	rs943329	G	T	0.484988	0.064315	0.0145433	9.76506e-06	5959	0.00327116	19.5503	0.0891643	24.204
CAG-776 sp000438195 abundance in stool	GCST90032296	rs9442514	T	G	0.258543	-0.0776271	0.0169203	4.47923e-06	5959	0.0035197	21.0409	0.0891643	24.204
CAG-776 abundance in stool	GCST90032297	rs10020341	G	A	0.980851	-0.228497	0.0511735	8.00153e-06	5959	0.00333462	19.9308	0.0946971	31.0565
CAG-776 abundance in stool	GCST90032297	rs10029860	A	C	0.525138	0.0771329	0.0139792	3.43484e-08	5959	0.00508309	30.4347	0.0946971	31.0565
CAG-776 abundance in stool	GCST90032297	rs1077697	T	C	0.290373	0.0860267	0.0156007	3.50201e-08	5959	0.00507685	30.3971	0.0946971	31.0565
CAG-776 abundance in stool	GCST90032297	rs114030816	C	G	0.064277	0.200481	0.0283739	1.59827e-12	5959	0.00830829	49.9071	0.0946971	31.0565
CAG-776 abundance in stool	GCST90032297	rs114262076	A	G	0.00888154	0.394325	0.0737304	8.88328e-08	5959	0.00477708	28.5937	0.0946971	31.0565
CAG-776 abundance in stool	GCST90032297	rs13166782	C	T	0.326773	-0.0677204	0.0150125	6.45427e-06	5959	0.00340313	20.3417	0.0946971	31.0565
CAG-776 abundance in stool	GCST90032297	rs13192355	C	T	0.334543	-0.0723656	0.0151053	1.66165e-06	5959	0.00383674	22.9435	0.0946971	31.0565
CAG-776 abundance in stool	GCST90032297	rs146001245	A	G	0.11176	0.103566	0.0223638	3.63963e-06	5959	0.00358599	21.4386	0.0946971	31.0565
CAG-776 abundance in stool	GCST90032297	rs1466648	G	A	0.310781	0.0685761	0.0151611	6.09228e-06	5959	0.00342154	20.4521	0.0946971	31.0565
CAG-776 abundance in stool	GCST90032297	rs191724608	A	T	0.0200472	-0.23055	0.0505298	5.0511e-06	5959	0.00348135	20.8108	0.0946971	31.0565
CAG-776 abundance in stool	GCST90032297	rs2232511	G	C	0.0222046	0.232416	0.0473732	9.29217e-07	5959	0.00402293	24.0614	0.0946971	31.0565
CAG-776 abundance in stool	GCST90032297	rs2555059	A	G	0.194923	-0.0836953	0.0177347	2.36662e-06	5959	0.00372358	22.2643	0.0946971	31.0565
CAG-776 abundance in stool	GCST90032297	rs34105328	T	C	0.0119106	-0.292822	0.0645235	5.67304e-06	5959	0.00344429	20.5886	0.0946971	31.0565
CAG-776 abundance in stool	GCST90032297	rs62255992	C	A	0.123148	-0.207994	0.0211326	7.39782e-23	5959	0.0159963	96.8389	0.0946971	31.0565
CAG-776 abundance in stool	GCST90032297	rs62390644	T	C	0.182486	-0.0818578	0.0181213	6.26584e-06	5959	0.00341258	20.3984	0.0946971	31.0565
CAG-776 abundance in stool	GCST90032297	rs7203642	G	A	0.190406	-0.0961198	0.0178328	7.04355e-08	5959	0.00485178	29.043	0.0946971	31.0565
CAG-776 abundance in stool	GCST90032297	rs75562012	G	T	0.0155556	0.254551	0.0566644	7.04726e-06	5959	0.00337511	20.1736	0.0946971	31.0565
CAG-776 abundance in stool	GCST90032297	rs7635991	C	T	0.214932	0.0885241	0.0169715	1.82784e-07	5959	0.00454497	27.198	0.0946971	31.0565
CAG-776 abundance in stool	GCST90032297	rs77475145	G	C	0.0727884	-0.125836	0.0271345	3.52664e-06	5959	0.00359607	21.4991	0.0946971	31.0565
CAG-776 abundance in stool	GCST90032297	rs958514	T	A	0.921311	-0.117017	0.0258733	6.10577e-06	5959	0.00342084	20.4479	0.0946971	31.0565
CAG-81 sp000435795 abundance in stool	GCST90032298	rs11152173	T	C	0.349001	-0.0713051	0.0159196	7.49668e-06	5959	0.0033554	20.0554	0.133774	35.2344
CAG-81 sp000435795 abundance in stool	GCST90032298	rs1171616	T	G	0.769846	0.100664	0.0180052	2.25988e-08	5959	0.00521803	31.2469	0.133774	35.2344
CAG-81 sp000435795 abundance in stool	GCST90032298	rs117747447	C	G	0.0234565	-0.219365	0.0489727	7.48769e-06	5959	0.00335578	20.0577	0.133774	35.2344
CAG-81 sp000435795 abundance in stool	GCST90032298	rs117793326	G	A	0.0135398	0.28387	0.0640458	9.32345e-06	5959	0.0032859	19.6387	0.133774	35.2344
CAG-81 sp000435795 abundance in stool	GCST90032298	rs117855554	T	G	0.0409598	-0.166004	0.0370955	7.63955e-06	5959	0.00334938	20.0193	0.133774	35.2344
CAG-81 sp000435795 abundance in stool	GCST90032298	rs118170877	G	A	0.0145525	0.304979	0.0623512	1.00167e-06	5959	0.00399886	23.9169	0.133774	35.2344
CAG-81 sp000435795 abundance in stool	GCST90032298	rs12112191	G	A	0.882684	0.103069	0.0231762	8.70003e-06	5959	0.00330795	19.7709	0.133774	35.2344
CAG-81 sp000435795 abundance in stool	GCST90032298	rs140582732	T	C	0.0176835	-0.251108	0.0564215	8.56415e-06	5959	0.00331297	19.801	0.133774	35.2344
CAG-81 sp000435795 abundance in stool	GCST90032298	rs143854855	T	A	0.0241886	-0.213795	0.0479163	8.12578e-06	5959	0.00332971	19.9014	0.133774	35.2344
CAG-81 sp000435795 abundance in stool	GCST90032298	rs144720400	T	C	0.00906767	0.343904	0.0771429	8.27231e-06	5959	0.00332402	19.8672	0.133774	35.2344
CAG-81 sp000435795 abundance in stool	GCST90032298	rs149719179	C	A	0.0155635	0.271385	0.0603149	6.81235e-06	5959	0.00338592	20.2384	0.133774	35.2344
CAG-81 sp000435795 abundance in stool	GCST90032298	rs192431765	C	G	0.00793457	0.450003	0.0841232	8.8279e-08	5959	0.00477909	28.6058	0.133774	35.2344
CAG-81 sp000435795 abundance in stool	GCST90032298	rs2289329	C	T	0.383907	-0.170244	0.0151609	2.93291e-29	5959	0.0207217	126.051	0.133774	35.2344
CAG-81 sp000435795 abundance in stool	GCST90032298	rs2291449	G	A	0.0865117	0.119356	0.0263045	5.69319e-06	5959	0.00344316	20.5818	0.133774	35.2344
CAG-81 sp000435795 abundance in stool	GCST90032298	rs273900	A	G	0.619835	-0.179927	0.0151695	1.88476e-32	5959	0.0230644	140.639	0.133774	35.2344
CAG-81 sp000435795 abundance in stool	GCST90032298	rs34708625	C	T	0.264806	0.103185	0.0168317	8.76602e-10	5959	0.0062672	37.5692	0.133774	35.2344
CAG-81 sp000435795 abundance in stool	GCST90032298	rs36113945	C	A	0.175228	-0.0917392	0.019534	2.64805e-06	5959	0.00368765	22.0486	0.133774	35.2344
CAG-81 sp000435795 abundance in stool	GCST90032298	rs4666393	C	T	0.243077	-0.0778531	0.0173994	7.66009e-06	5959	0.00334852	20.0142	0.133774	35.2344
CAG-81 sp000435795 abundance in stool	GCST90032298	rs55665473	A	G	0.244574	-0.078315	0.017207	5.3304e-06	5959	0.00346417	20.7078	0.133774	35.2344
CAG-81 sp000435795 abundance in stool	GCST90032298	rs62525491	A	T	0.032477	0.193812	0.0416167	3.20737e-06	5959	0.00362639	21.681	0.133774	35.2344
CAG-81 sp000435795 abundance in stool	GCST90032298	rs6749227	C	T	0.0861815	0.126804	0.0267484	2.13065e-06	5959	0.00375718	22.4659	0.133774	35.2344
CAG-81 sp000435795 abundance in stool	GCST90032298	rs74759468	T	C	0.0151974	0.274785	0.0610236	6.7023e-06	5959	0.00339111	20.2696	0.133774	35.2344
CAG-81 sp000435795 abundance in stool	GCST90032298	rs7707728	T	C	0.118087	0.120653	0.0233346	2.33391e-07	5959	0.0044664	26.7257	0.133774	35.2344
CAG-81 sp000435795 abundance in stool	GCST90032298	rs79211833	C	T	0.0971297	-0.109659	0.0248106	9.87718e-06	5959	0.00326753	19.5285	0.133774	35.2344
CAG-81 sp000435795 abundance in stool	GCST90032298	rs80329585	C	A	0.0109803	-0.344646	0.0711364	1.267e-06	5959	0.00392358	23.4648	0.133774	35.2344
CAG-81 sp000435795 abundance in stool	GCST90032298	rs9976940	G	C	0.0483262	-0.154638	0.0345954	7.82559e-06	5959	0.00334171	19.9733	0.133774	35.2344
CAG-822 sp000432855 abundance in stool	GCST90032299	rs10888422	A	G	0.916688	-0.133532	0.027037	7.858e-07	5959	0.00407668	24.3842	0.0868831	23.5259
CAG-822 sp000432855 abundance in stool	GCST90032299	rs111949383	G	C	0.0607934	-0.137903	0.0306943	7.02966e-06	5959	0.0033759	20.1784	0.0868831	23.5259
CAG-822 sp000432855 abundance in stool	GCST90032299	rs112855749	T	C	0.0306607	-0.192705	0.0424746	5.70745e-06	5959	0.00344236	20.577	0.0868831	23.5259
CAG-822 sp000432855 abundance in stool	GCST90032299	rs114414442	G	A	0.057093	-0.143015	0.0322502	9.22665e-06	5959	0.00328923	19.6586	0.0868831	23.5259
CAG-822 sp000432855 abundance in stool	GCST90032299	rs116530753	A	G	0.0502668	-0.159145	0.0338625	2.60491e-06	5959	0.0036929	22.0802	0.0868831	23.5259
CAG-822 sp000432855 abundance in stool	GCST90032299	rs11709316	T	C	0.014578	-0.27968	0.0620495	6.56364e-06	5959	0.00339778	20.3096	0.0868831	23.5259
CAG-822 sp000432855 abundance in stool	GCST90032299	rs117332859	A	G	0.00812515	0.418735	0.0815037	2.78241e-07	5959	0.00440992	26.3863	0.0868831	23.5259
CAG-822 sp000432855 abundance in stool	GCST90032299	rs117428363	A	G	0.0225142	-0.242749	0.049661	1.01803e-06	5959	0.00399367	23.8857	0.0868831	23.5259
CAG-822 sp000432855 abundance in stool	GCST90032299	rs117966847	A	G	0.0297018	-0.223627	0.0434269	2.61176e-07	5959	0.00443026	26.5085	0.0868831	23.5259
CAG-822 sp000432855 abundance in stool	GCST90032299	rs12504891	C	T	0.779116	-0.089604	0.0185774	1.41217e-06	5959	0.00388883	23.2562	0.0868831	23.5259
CAG-822 sp000432855 abundance in stool	GCST90032299	rs13285116	T	A	0.0414536	0.165123	0.0369806	8.0022e-06	5959	0.0033346	19.9306	0.0868831	23.5259
CAG-822 sp000432855 abundance in stool	GCST90032299	rs139264311	G	A	0.0215686	-0.231315	0.0510901	5.96603e-06	5959	0.00342822	20.4922	0.0868831	23.5259
CAG-822 sp000432855 abundance in stool	GCST90032299	rs2281810	G	A	0.522751	0.0671174	0.0151215	9.05707e-06	5959	0.00329514	19.694	0.0868831	23.5259
CAG-822 sp000432855 abundance in stool	GCST90032299	rs3088357	T	C	0.00930544	0.355986	0.0759596	2.77893e-06	5959	0.00367223	21.9561	0.0868831	23.5259
CAG-822 sp000432855 abundance in stool	GCST90032299	rs566623596	C	T	0.00394465	-0.530321	0.117453	6.32641e-06	5959	0.00340952	20.38	0.0868831	23.5259
CAG-822 sp000432855 abundance in stool	GCST90032299	rs58797085	C	T	0.235741	-0.0847086	0.0176497	1.59113e-06	5959	0.00385063	23.0269	0.0868831	23.5259
CAG-822 sp000432855 abundance in stool	GCST90032299	rs6476144	G	C	0.803988	0.0841129	0.0186184	6.25062e-06	5959	0.00341336	20.403	0.0868831	23.5259
CAG-822 sp000432855 abundance in stool	GCST90032299	rs7046078	G	A	0.64745	0.0696379	0.0156428	8.51716e-06	5959	0.00331472	19.8115	0.0868831	23.5259
CAG-822 sp000432855 abundance in stool	GCST90032299	rs75168972	A	G	0.0432393	-0.169713	0.035727	2.03142e-06	5959	0.00377244	22.5575	0.0868831	23.5259
CAG-822 sp000432855 abundance in stool	GCST90032299	rs77207094	C	T	0.0186106	-0.24943	0.0546753	5.0663e-06	5959	0.00348039	20.8051	0.0868831	23.5259
CAG-822 sp000432855 abundance in stool	GCST90032299	rs7803343	A	G	0.710401	-0.0752503	0.0162363	3.57464e-06	5959	0.00359175	21.4732	0.0868831	23.5259
CAG-822 sp000432855 abundance in stool	GCST90032299	rs79031309	T	C	0.00708094	-0.397098	0.0882004	6.72459e-06	5959	0.00339005	20.2632	0.0868831	23.5259
CAG-822 sp000432855 abundance in stool	GCST90032299	rs80053496	A	G	0.0209091	-0.235332	0.0511061	4.12916e-06	5959	0.00354569	21.1968	0.0868831	23.5259
CAG-822 sp000432855 abundance in stool	GCST90032299	rs9859469	A	G	0.109933	-0.106742	0.0237199	6.79205e-06	5959	0.00338687	20.2441	0.0868831	23.5259
CAG-822 abundance in stool	GCST90032300	rs10838549	C	A	0.374367	0.0762618	0.0168598	6.08851e-06	5959	0.00342174	20.4533	0.142751	25.273
CAG-822 abundance in stool	GCST90032300	rs10999095	A	G	0.28974	0.077068	0.0172297	7.71392e-06	5959	0.00334629	20.0008	0.142751	25.273
CAG-822 abundance in stool	GCST90032300	rs114193356	A	G	0.011464	-0.326923	0.0728733	7.25103e-06	5959	0.00336602	20.1191	0.142751	25.273
CAG-822 abundance in stool	GCST90032300	rs117322324	T	C	0.0194015	-0.250037	0.0563192	9.01093e-06	5959	0.00329677	19.7038	0.142751	25.273
CAG-822 abundance in stool	GCST90032300	rs117736089	A	G	0.0298407	-0.222442	0.0461222	1.41498e-06	5959	0.0038882	23.2524	0.142751	25.273
CAG-822 abundance in stool	GCST90032300	rs1260326	C	T	0.587798	0.106396	0.0158301	1.80333e-11	5959	0.00752368	45.1583	0.142751	25.273
CAG-822 abundance in stool	GCST90032300	rs140584644	T	C	0.251925	-0.0813127	0.0183891	9.78875e-06	5959	0.00327039	19.5456	0.142751	25.273
CAG-822 abundance in stool	GCST90032300	rs143749406	A	G	0.0156726	0.301385	0.0628479	1.62297e-06	5959	0.00384428	22.9888	0.142751	25.273
CAG-822 abundance in stool	GCST90032300	rs147662844	A	G	0.0054878	-0.487929	0.105535	3.77527e-06	5959	0.00357431	21.3685	0.142751	25.273
CAG-822 abundance in stool	GCST90032300	rs148435580	T	G	0.00579763	-0.46439	0.102759	6.20694e-06	5959	0.0034156	20.4164	0.142751	25.273
CAG-822 abundance in stool	GCST90032300	rs150097785	T	C	0.00919051	0.365262	0.0807056	6.01513e-06	5959	0.00342561	20.4765	0.142751	25.273
CAG-822 abundance in stool	GCST90032300	rs150686451	C	T	0.0211595	0.242961	0.053426	5.42567e-06	5959	0.00345852	20.6739	0.142751	25.273
CAG-822 abundance in stool	GCST90032300	rs17220730	T	G	0.01982	0.247006	0.0555725	8.79932e-06	5959	0.00330434	19.7492	0.142751	25.273
CAG-822 abundance in stool	GCST90032300	rs17712208	A	T	0.0299726	0.226274	0.0459113	8.28619e-07	5959	0.00405966	24.282	0.142751	25.273
CAG-822 abundance in stool	GCST90032300	rs181785546	C	A	0.0237631	-0.242728	0.050842	1.80456e-06	5959	0.00381033	22.785	0.142751	25.273
CAG-822 abundance in stool	GCST90032300	rs2045005	C	T	0.762478	0.0834043	0.0183939	5.77823e-06	5959	0.00343843	20.5534	0.142751	25.273
CAG-822 abundance in stool	GCST90032300	rs2278594	A	G	0.139284	0.103581	0.0225057	4.17582e-06	5959	0.0035421	21.1753	0.142751	25.273
CAG-822 abundance in stool	GCST90032300	rs2339400	C	T	0.350578	-0.0735137	0.0163275	6.71756e-06	5959	0.00339038	20.2652	0.142751	25.273
CAG-822 abundance in stool	GCST90032300	rs28558748	A	G	0.0133537	0.298119	0.0672661	9.33911e-06	5959	0.00328537	19.6355	0.142751	25.273
CAG-822 abundance in stool	GCST90032300	rs28592972	G	T	0.00874815	0.392682	0.0842951	3.18645e-06	5959	0.00362848	21.6936	0.142751	25.273
CAG-822 abundance in stool	GCST90032300	rs4291756	A	C	0.245886	0.0891031	0.0181668	9.35598e-07	5959	0.00402074	24.0482	0.142751	25.273
CAG-822 abundance in stool	GCST90032300	rs57241318	T	C	0.225801	-0.0854682	0.0187239	5.00309e-06	5959	0.00348439	20.8291	0.142751	25.273
CAG-822 abundance in stool	GCST90032300	rs5760551	G	A	0.477132	0.0735887	0.0156461	2.55958e-06	5959	0.00369852	22.1138	0.142751	25.273
CAG-822 abundance in stool	GCST90032300	rs60218157	C	A	0.0257205	0.218232	0.0492242	9.2746e-06	5959	0.00328758	19.6487	0.142751	25.273
CAG-822 abundance in stool	GCST90032300	rs60623312	C	T	0.163825	0.0937638	0.0208693	7.02579e-06	5959	0.00337608	20.1794	0.142751	25.273
CAG-822 abundance in stool	GCST90032300	rs61855713	C	T	0.183388	-0.0879313	0.0198412	9.347e-06	5959	0.0032851	19.6338	0.142751	25.273
CAG-822 abundance in stool	GCST90032300	rs6442658	T	C	0.795048	-0.0869524	0.0193167	6.75039e-06	5959	0.00338883	20.2559	0.142751	25.273
CAG-822 abundance in stool	GCST90032300	rs6803925	A	G	0.151127	-0.0976043	0.0216344	6.43609e-06	5959	0.00340403	20.3471	0.142751	25.273
CAG-822 abundance in stool	GCST90032300	rs7103522	A	T	0.0479863	0.166632	0.036195	4.14991e-06	5959	0.00354409	21.1872	0.142751	25.273
CAG-822 abundance in stool	GCST90032300	rs715	C	T	0.306507	-0.0791275	0.0169853	3.18387e-06	5959	0.00362874	21.6952	0.142751	25.273
CAG-822 abundance in stool	GCST90032300	rs72617428	T	C	0.0419294	0.18367	0.03963	3.57593e-06	5959	0.00359164	21.4725	0.142751	25.273
CAG-822 abundance in stool	GCST90032300	rs72764864	A	G	0.148311	0.10495	0.0227775	4.0731e-06	5959	0.00355005	21.223	0.142751	25.273
CAG-822 abundance in stool	GCST90032300	rs72926885	T	C	0.0161722	0.276578	0.0618267	7.69714e-06	5959	0.00334698	20.0049	0.142751	25.273
CAG-822 abundance in stool	GCST90032300	rs74095612	T	C	0.114752	0.111804	0.0242808	4.13208e-06	5959	0.00354546	21.1955	0.142751	25.273
CAG-822 abundance in stool	GCST90032300	rs7838234	C	G	0.954035	0.198787	0.0391691	3.87297e-07	5959	0.0043037	25.748	0.142751	25.273
CAG-822 abundance in stool	GCST90032300	rs7944761	T	C	0.5347	-0.074072	0.0160292	3.81772e-06	5959	0.00357073	21.3471	0.142751	25.273
CAG-822 abundance in stool	GCST90032300	rs79787332	T	G	0.068151	-0.148033	0.0308959	1.65665e-06	5959	0.00383771	22.9493	0.142751	25.273
CAG-822 abundance in stool	GCST90032300	rs79951203	C	T	0.017468	-0.286781	0.0591826	1.26167e-06	5959	0.00392492	23.4729	0.142751	25.273
CAG-822 abundance in stool	GCST90032300	rs9358451	G	T	0.398589	0.0751271	0.0160326	2.78737e-06	5959	0.00367126	21.9503	0.142751	25.273
Aliivibrio abundance in stool	GCST90032184	rs10008401	C	T	0.609542	0.0800086	0.0170477	2.68939e-06	5959	0.0036827	22.0189	0.0964733	23.4547
Aliivibrio abundance in stool	GCST90032184	rs11158833	G	A	0.759084	-0.0922378	0.0196709	2.74479e-06	5959	0.00367618	21.9798	0.0964733	23.4547
Aliivibrio abundance in stool	GCST90032184	rs11705994	T	C	0.0297142	0.218723	0.0493421	9.30229e-06	5959	0.00328663	19.643	0.0964733	23.4547
Aliivibrio abundance in stool	GCST90032184	rs117499033	G	A	0.0142545	0.30721	0.0691456	8.87364e-06	5959	0.00330166	19.7331	0.0964733	23.4547
Aliivibrio abundance in stool	GCST90032184	rs12555229	G	C	0.250852	-0.0955533	0.0196317	1.13135e-06	5959	0.00395985	23.6826	0.0964733	23.4547
Aliivibrio abundance in stool	GCST90032184	rs140580838	A	G	0.0145645	0.308493	0.0695392	9.15412e-06	5959	0.00329174	19.6737	0.0964733	23.4547
Aliivibrio abundance in stool	GCST90032184	rs141183746	C	A	0.0572184	0.161019	0.0364413	9.9349e-06	5959	0.00326567	19.5173	0.0964733	23.4547
Aliivibrio abundance in stool	GCST90032184	rs145406199	A	G	0.0101441	0.37263	0.0837642	8.64482e-06	5959	0.00330998	19.783	0.0964733	23.4547
Aliivibrio abundance in stool	GCST90032184	rs146529314	G	T	0.0147642	0.336938	0.0697181	1.34584e-06	5959	0.00390424	23.3487	0.0964733	23.4547
Aliivibrio abundance in stool	GCST90032184	rs148863405	C	G	0.00217928	0.798698	0.178207	7.39969e-06	5959	0.00335955	20.0803	0.0964733	23.4547
Aliivibrio abundance in stool	GCST90032184	rs1551619	T	C	0.230903	-0.0957862	0.0197795	1.28086e-06	5959	0.00392009	23.4439	0.0964733	23.4547
Aliivibrio abundance in stool	GCST90032184	rs17738405	C	T	0.0453877	-0.193637	0.0395206	9.60089e-07	5959	0.00401245	23.9985	0.0964733	23.4547
Aliivibrio abundance in stool	GCST90032184	rs189725310	T	C	0.0547126	-0.167962	0.0363969	3.936e-06	5959	0.00356099	21.2886	0.0964733	23.4547
Aliivibrio abundance in stool	GCST90032184	rs191920017	A	G	0.00922782	-0.399312	0.0879247	5.58494e-06	5959	0.00344928	20.6185	0.0964733	23.4547
Aliivibrio abundance in stool	GCST90032184	rs34357043	G	T	0.0233082	0.266628	0.0551228	1.31825e-06	5959	0.00391087	23.3885	0.0964733	23.4547
Aliivibrio abundance in stool	GCST90032184	rs35904890	T	C	0.0284364	-0.227287	0.0499103	5.2658e-06	5959	0.00346806	20.7311	0.0964733	23.4547
Aliivibrio abundance in stool	GCST90032184	rs35913079	A	G	0.011276	-0.366135	0.0791195	3.69891e-06	5959	0.00358083	21.4077	0.0964733	23.4547
Aliivibrio abundance in stool	GCST90032184	rs4689177	T	C	0.144896	0.108829	0.023723	4.48609e-06	5959	0.00351921	21.038	0.0964733	23.4547
Aliivibrio abundance in stool	GCST90032184	rs4695288	T	C	0.965304	0.200323	0.0453191	9.85742e-06	5959	0.00326817	19.5323	0.0964733	23.4547
Aliivibrio abundance in stool	GCST90032184	rs539316238	T	C	0.0202821	-0.273918	0.059083	3.54948e-06	5959	0.00359401	21.4867	0.0964733	23.4547
Aliivibrio abundance in stool	GCST90032184	rs6923178	G	C	0.119895	0.121756	0.025941	2.68473e-06	5959	0.00368325	22.0222	0.0964733	23.4547
Aliivibrio abundance in stool	GCST90032184	rs72777931	A	G	0.0147465	0.336072	0.0690214	1.12108e-06	5959	0.00396277	23.7002	0.0964733	23.4547
Aliivibrio abundance in stool	GCST90032184	rs7616744	A	G	0.223816	-0.0876962	0.0198179	9.63974e-06	5959	0.00327528	19.5749	0.0964733	23.4547
Aliivibrio abundance in stool	GCST90032184	rs78440527	G	A	0.0359116	0.199278	0.0447114	8.31208e-06	5959	0.00332249	19.858	0.0964733	23.4547
Aliivibrio abundance in stool	GCST90032184	rs848290	T	A	0.068549	-0.165088	0.0330302	5.79002e-07	5959	0.00417463	24.9725	0.0964733	23.4547
Aliivibrio abundance in stool	GCST90032184	rs9313297	G	A	0.172813	0.0991772	0.0219344	6.13922e-06	5959	0.0034191	20.4374	0.0964733	23.4547
Aliivibrio abundance in stool	GCST90032184	rs9406110	A	G	0.229681	-0.0894199	0.0200898	8.54674e-06	5959	0.00331362	19.8048	0.0964733	23.4547
CAG-826 abundance in stool	GCST90032301	rs111269071	C	T	0.0679178	0.13743	0.0297171	3.75304e-06	5959	0.00357619	21.3798	0.10832	24.8362
CAG-826 abundance in stool	GCST90032301	rs112225708	T	C	0.0250471	0.220273	0.0482521	4.99388e-06	5959	0.00348498	20.8326	0.10832	24.8362
CAG-826 abundance in stool	GCST90032301	rs116868070	C	T	0.0256893	0.210409	0.0468306	7.0233e-06	5959	0.00337619	20.1801	0.10832	24.8362
CAG-826 abundance in stool	GCST90032301	rs116994213	C	T	0.0184735	-0.246384	0.0553451	8.51629e-06	5959	0.00331475	19.8117	0.10832	24.8362
CAG-826 abundance in stool	GCST90032301	rs117905710	T	G	0.0281621	-0.206171	0.0454958	5.8525e-06	5959	0.00343435	20.529	0.10832	24.8362
CAG-826 abundance in stool	GCST90032301	rs13292688	G	T	0.0338577	0.192744	0.0415615	3.52544e-06	5959	0.00359618	21.4998	0.10832	24.8362
CAG-826 abundance in stool	GCST90032301	rs141882839	A	G	0.0258957	0.228265	0.0472932	1.38889e-06	5959	0.00389416	23.2882	0.10832	24.8362
CAG-826 abundance in stool	GCST90032301	rs144724596	T	C	0.00687515	0.433115	0.0906011	1.74894e-06	5959	0.00382036	22.8451	0.10832	24.8362
CAG-826 abundance in stool	GCST90032301	rs149340696	T	C	0.00856622	-0.421508	0.0812273	2.11153e-07	5959	0.00449859	26.9192	0.10832	24.8362
CAG-826 abundance in stool	GCST90032301	rs1670008	C	G	0.533653	-0.0774736	0.015094	2.85552e-07	5959	0.00440159	26.3362	0.10832	24.8362
CAG-826 abundance in stool	GCST90032301	rs17643150	A	G	0.0345561	-0.183346	0.0408768	7.28006e-06	5959	0.00336474	20.1114	0.10832	24.8362
CAG-826 abundance in stool	GCST90032301	rs17843966	C	A	0.264237	-0.092259	0.0169066	4.84297e-08	5959	0.00497241	29.7687	0.10832	24.8362
CAG-826 abundance in stool	GCST90032301	rs2385919	C	G	0.013105	0.306251	0.0654833	2.91414e-06	5959	0.00365704	21.8649	0.10832	24.8362
CAG-826 abundance in stool	GCST90032301	rs34784622	T	C	0.0165909	-0.26059	0.0589851	9.96666e-06	5959	0.00326466	19.5112	0.10832	24.8362
CAG-826 abundance in stool	GCST90032301	rs3772298	C	T	0.2109	-0.0855352	0.0184313	3.47134e-06	5959	0.00360112	21.5294	0.10832	24.8362
CAG-826 abundance in stool	GCST90032301	rs4666155	T	C	0.137275	0.104568	0.0217346	1.50079e-06	5959	0.00386934	23.1392	0.10832	24.8362
CAG-826 abundance in stool	GCST90032301	rs4725442	G	A	0.31545	0.075595	0.0167027	6.01348e-06	5959	0.0034257	20.477	0.10832	24.8362
CAG-826 abundance in stool	GCST90032301	rs4964471	C	T	0.861936	0.0963516	0.0217226	9.18391e-06	5959	0.00329071	19.6675	0.10832	24.8362
CAG-826 abundance in stool	GCST90032301	rs56083751	A	T	0.473435	-0.0714927	0.0149487	1.73097e-06	5959	0.00382366	22.865	0.10832	24.8362
CAG-826 abundance in stool	GCST90032301	rs57859635	T	A	0.00929865	-0.356454	0.0780638	4.96673e-06	5959	0.00348672	20.8431	0.10832	24.8362
CAG-826 abundance in stool	GCST90032301	rs62302032	C	T	0.393775	-0.071811	0.0154267	3.2401e-06	5959	0.00362315	21.6616	0.10832	24.8362
CAG-826 abundance in stool	GCST90032301	rs6886492	G	A	0.185299	-0.087211	0.019498	7.71956e-06	5959	0.00334606	19.9994	0.10832	24.8362
CAG-826 abundance in stool	GCST90032301	rs6939506	T	G	0.0876596	0.126639	0.026434	1.66149e-06	5959	0.00383677	22.9437	0.10832	24.8362
CAG-826 abundance in stool	GCST90032301	rs72729570	A	G	0.0326153	-0.189423	0.0419079	6.18446e-06	5959	0.00341675	20.4234	0.10832	24.8362
CAG-826 abundance in stool	GCST90032301	rs74533261	A	G	0.00534694	0.45696	0.102527	8.31253e-06	5959	0.00332247	19.8579	0.10832	24.8362
CAG-826 abundance in stool	GCST90032301	rs74823953	T	C	0.0123554	-0.302995	0.067646	7.49491e-06	5959	0.00335547	20.0558	0.10832	24.8362
CAG-826 abundance in stool	GCST90032301	rs75690409	G	A	0.0164996	0.261107	0.0587558	8.8328e-06	5959	0.00330313	19.7419	0.10832	24.8362
CAG-826 abundance in stool	GCST90032301	rs924135	T	A	0.611546	0.095158	0.0154135	6.6719e-10	5959	0.00635544	38.1015	0.10832	24.8362
CAG-826 abundance in stool	GCST90032301	rs9312606	T	C	0.586456	-0.0718585	0.0154698	3.3994e-06	5959	0.00360781	21.5696	0.10832	24.8362
CAG-83 sp000435555 abundance in stool	GCST90032302	rs11013146	C	T	0.286453	-0.0799804	0.0171083	2.94029e-06	5959	0.00365418	21.8478	0.0968105	23.5455
CAG-83 sp000435555 abundance in stool	GCST90032302	rs112378336	C	G	0.161172	0.0925617	0.0209399	9.85409e-06	5959	0.00326827	19.5329	0.0968105	23.5455
CAG-83 sp000435555 abundance in stool	GCST90032302	rs113061228	G	A	0.0212299	0.237025	0.0525909	6.57635e-06	5959	0.00339716	20.3059	0.0968105	23.5455
CAG-83 sp000435555 abundance in stool	GCST90032302	rs113127878	T	C	0.0738796	-0.132519	0.0295093	7.09716e-06	5959	0.00337286	20.1601	0.0968105	23.5455
CAG-83 sp000435555 abundance in stool	GCST90032302	rs116308022	A	T	0.0127036	0.319247	0.0685203	3.17503e-06	5959	0.00362963	21.7005	0.0968105	23.5455
CAG-83 sp000435555 abundance in stool	GCST90032302	rs12168065	T	C	0.160721	0.0941766	0.0212238	9.10897e-06	5959	0.00329332	19.6831	0.0968105	23.5455
CAG-83 sp000435555 abundance in stool	GCST90032302	rs140284812	A	C	0.0131323	0.297877	0.0671337	9.11912e-06	5959	0.00329296	19.681	0.0968105	23.5455
CAG-83 sp000435555 abundance in stool	GCST90032302	rs140535729	A	G	0.0799676	0.130329	0.0283245	4.19899e-06	5959	0.00354033	21.1647	0.0968105	23.5455
CAG-83 sp000435555 abundance in stool	GCST90032302	rs144545066	T	C	0.0178462	0.305543	0.0578235	1.2635e-07	5959	0.00466372	27.9119	0.0968105	23.5455
CAG-83 sp000435555 abundance in stool	GCST90032302	rs149469557	G	T	0.0596549	0.145958	0.0322847	6.15584e-06	5959	0.00341823	20.4323	0.0968105	23.5455
CAG-83 sp000435555 abundance in stool	GCST90032302	rs16850697	G	T	0.0527651	-0.161994	0.0345501	2.74987e-06	5959	0.00367559	21.9762	0.0968105	23.5455
CAG-83 sp000435555 abundance in stool	GCST90032302	rs2513658	A	G	0.59547	-0.0701578	0.0158052	9.04172e-06	5959	0.00329568	19.6973	0.0968105	23.5455
CAG-83 sp000435555 abundance in stool	GCST90032302	rs2837971	A	G	0.224417	0.0812324	0.0183798	9.8858e-06	5959	0.00326725	19.5268	0.0968105	23.5455
CAG-83 sp000435555 abundance in stool	GCST90032302	rs28593267	G	C	0.171139	0.0919739	0.0207707	9.50846e-06	5959	0.00327965	19.6011	0.0968105	23.5455
CAG-83 sp000435555 abundance in stool	GCST90032302	rs3120771	C	T	0.218574	0.0843584	0.0186054	5.78547e-06	5959	0.00343803	20.551	0.0968105	23.5455
CAG-83 sp000435555 abundance in stool	GCST90032302	rs34540037	A	G	0.389142	-0.0784263	0.0159834	9.26053e-07	5959	0.00402402	24.068	0.0968105	23.5455
CAG-83 sp000435555 abundance in stool	GCST90032302	rs35155019	G	A	0.177194	-0.0920048	0.020073	4.57235e-06	5959	0.00351313	21.0015	0.0968105	23.5455
CAG-83 sp000435555 abundance in stool	GCST90032302	rs41313373	T	C	0.121319	0.108085	0.023849	5.84124e-06	5959	0.00343497	20.5326	0.0968105	23.5455
CAG-83 sp000435555 abundance in stool	GCST90032302	rs4952444	C	T	0.744804	-0.0814234	0.0176274	3.85337e-06	5959	0.00356777	21.3293	0.0968105	23.5455
CAG-83 sp000435555 abundance in stool	GCST90032302	rs6596506	T	A	0.278001	0.0766777	0.0170982	7.30686e-06	5959	0.00336357	20.1044	0.0968105	23.5455
CAG-83 sp000435555 abundance in stool	GCST90032302	rs7243300	A	G	0.450168	0.0689691	0.0155066	8.67843e-06	5959	0.00330874	19.7756	0.0968105	23.5455
CAG-83 sp000435555 abundance in stool	GCST90032302	rs72663011	A	G	0.00727228	0.448526	0.0911171	8.54356e-07	5959	0.00404986	24.2231	0.0968105	23.5455
CAG-83 sp000435555 abundance in stool	GCST90032302	rs738161	A	C	0.552399	-0.0734962	0.0154247	1.89005e-06	5959	0.00379552	22.6961	0.0968105	23.5455
CAG-83 sp000435555 abundance in stool	GCST90032302	rs76581393	A	G	0.0191578	0.253187	0.0562742	6.82204e-06	5959	0.00338546	20.2357	0.0968105	23.5455
CAG-83 sp000435555 abundance in stool	GCST90032302	rs76642169	G	T	0.0134298	-0.322387	0.0660864	1.07023e-06	5959	0.00397765	23.7895	0.0968105	23.5455
CAG-83 sp000435555 abundance in stool	GCST90032302	rs780094	C	T	0.597582	0.0752309	0.0156574	1.54895e-06	5959	0.00385923	23.0785	0.0968105	23.5455
CAG-83 sp000435555 abundance in stool	GCST90032302	rs884313	T	A	0.12018	-0.116873	0.0237605	8.70791e-07	5959	0.00404375	24.1864	0.0968105	23.5455
CAG-83 sp002392625 abundance in stool	GCST90032303	rs10822184	C	T	0.503307	0.0654251	0.014365	5.25154e-06	5959	0.00346893	20.7363	0.27327	89.2387
CAG-83 sp002392625 abundance in stool	GCST90032303	rs10964588	G	T	0.215701	0.0815027	0.0176015	3.64888e-06	5959	0.00358518	21.4338	0.27327	89.2387
CAG-83 sp002392625 abundance in stool	GCST90032303	rs112881196	G	C	0.0348082	-0.210914	0.0396069	1.00851e-07	5959	0.00473624	28.3481	0.27327	89.2387
CAG-83 sp002392625 abundance in stool	GCST90032303	rs1165191	T	A	0.249663	0.0838643	0.0168001	5.97904e-07	5959	0.00416433	24.9106	0.27327	89.2387
CAG-83 sp002392625 abundance in stool	GCST90032303	rs117209214	A	G	0.00759339	-0.619188	0.0833405	1.08913e-13	5959	0.00917815	55.1807	0.27327	89.2387
CAG-83 sp002392625 abundance in stool	GCST90032303	rs117907084	C	A	0.0401227	-0.163257	0.0364392	7.4553e-06	5959	0.00335716	20.066	0.27327	89.2387
CAG-83 sp002392625 abundance in stool	GCST90032303	rs117976748	C	T	0.0163672	-0.257635	0.0573159	6.95698e-06	5959	0.00337922	20.1982	0.27327	89.2387
CAG-83 sp002392625 abundance in stool	GCST90032303	rs11932379	C	T	0.0565899	0.145758	0.0313341	3.2915e-06	5959	0.00361812	21.6314	0.27327	89.2387
CAG-83 sp002392625 abundance in stool	GCST90032303	rs1335061	T	C	0.460885	-0.0671821	0.0148239	5.84244e-06	5959	0.0034349	20.5322	0.27327	89.2387
CAG-83 sp002392625 abundance in stool	GCST90032303	rs140628452	T	C	0.0161767	-0.258012	0.0574047	6.96961e-06	5959	0.00337864	20.1948	0.27327	89.2387
CAG-83 sp002392625 abundance in stool	GCST90032303	rs148982377	C	T	0.0331943	-1.32238	0.0376602	4.20042e-270	5959	0.171435	1232.54	0.27327	89.2387
CAG-83 sp002392625 abundance in stool	GCST90032303	rs149982314	T	C	0.0092946	-0.343142	0.0758139	6.00795e-06	5959	0.00342599	20.4788	0.27327	89.2387
CAG-83 sp002392625 abundance in stool	GCST90032303	rs17586938	T	C	0.230644	-0.0810941	0.0173158	2.82371e-06	5959	0.00366711	21.9254	0.27327	89.2387
CAG-83 sp002392625 abundance in stool	GCST90032303	rs17834682	T	C	0.0360344	0.179081	0.0385631	3.41987e-06	5959	0.00360589	21.558	0.27327	89.2387
CAG-83 sp002392625 abundance in stool	GCST90032303	rs1939768	G	T	0.940629	-0.182458	0.0309108	3.57543e-09	5959	0.005813	34.8305	0.27327	89.2387
CAG-83 sp002392625 abundance in stool	GCST90032303	rs34445681	C	A	0.0281794	-0.207922	0.0435941	1.84685e-06	5959	0.00380292	22.7405	0.27327	89.2387
CAG-83 sp002392625 abundance in stool	GCST90032303	rs4314048	A	T	0.404977	-0.0667604	0.0149019	7.46457e-06	5959	0.00335676	20.0636	0.27327	89.2387
CAG-83 sp002392625 abundance in stool	GCST90032303	rs4961487	T	A	0.638687	-0.0773951	0.0150266	2.59738e-07	5959	0.00443203	26.5192	0.27327	89.2387
CAG-83 sp002392625 abundance in stool	GCST90032303	rs56225736	A	G	0.137223	0.130168	0.02097	5.38876e-10	5959	0.0064245	38.5182	0.27327	89.2387
CAG-83 sp002392625 abundance in stool	GCST90032303	rs569920519	T	C	0.00582608	-0.427884	0.0952476	7.04469e-06	5959	0.00337522	20.1743	0.27327	89.2387
CAG-83 sp002392625 abundance in stool	GCST90032303	rs598997	A	G	0.677335	-0.0728377	0.0158032	4.04518e-06	5959	0.00355225	21.2362	0.27327	89.2387
CAG-83 sp002392625 abundance in stool	GCST90032303	rs76205362	C	T	0.0238832	-0.213151	0.0474983	7.20469e-06	5959	0.00336806	20.1313	0.27327	89.2387
CAG-83 sp002392625 abundance in stool	GCST90032303	rs9294747	C	T	0.167867	-0.0993878	0.019349	2.79775e-07	5959	0.00440816	26.3757	0.27327	89.2387
CAG-83 sp002392625 abundance in stool	GCST90032303	rs949696	G	A	0.0333497	-0.181414	0.0400241	5.82568e-06	5959	0.00343582	20.5377	0.27327	89.2387
CAG-83 sp002392625 abundance in stool	GCST90032303	rs969114	G	A	0.408762	0.0958139	0.0149277	1.37596e-10	5959	0.00686603	41.1837	0.27327	89.2387
CAG-841 sp002479075 abundance in stool	GCST90032304	rs10457236	A	G	0.150096	0.122954	0.0220161	2.34062e-08	5959	0.00520672	31.1788	0.0997594	26.2984
CAG-841 sp002479075 abundance in stool	GCST90032304	rs11154049	T	C	0.454385	0.0712703	0.016049	8.96276e-06	5959	0.00329847	19.714	0.0997594	26.2984
CAG-841 sp002479075 abundance in stool	GCST90032304	rs112886372	A	G	0.0186851	0.257515	0.0574658	7.4229e-06	5959	0.00335855	20.0743	0.0997594	26.2984
CAG-841 sp002479075 abundance in stool	GCST90032304	rs116376863	A	G	0.0152628	0.296602	0.0636411	3.15378e-06	5959	0.00363178	21.7134	0.0997594	26.2984
CAG-841 sp002479075 abundance in stool	GCST90032304	rs116590412	C	T	0.0954969	-0.120876	0.0269352	7.201e-06	5959	0.00336822	20.1323	0.0997594	26.2984
CAG-841 sp002479075 abundance in stool	GCST90032304	rs11675363	A	G	0.210309	-0.0984067	0.0192796	3.32218e-07	5959	0.00435297	26.044	0.0997594	26.2984
CAG-841 sp002479075 abundance in stool	GCST90032304	rs139453199	G	A	0.0826462	0.128049	0.0285992	7.55707e-06	5959	0.00335284	20.0401	0.0997594	26.2984
CAG-841 sp002479075 abundance in stool	GCST90032304	rs142962143	A	G	0.0207379	0.253082	0.0548633	3.96982e-06	5959	0.00355826	21.2722	0.0997594	26.2984
CAG-841 sp002479075 abundance in stool	GCST90032304	rs149324462	G	A	0.00654384	0.447089	0.0977201	4.75765e-06	5959	0.00350045	20.9254	0.0997594	26.2984
CAG-841 sp002479075 abundance in stool	GCST90032304	rs2563312	T	C	0.115443	0.114441	0.0246566	3.46066e-06	5959	0.0036021	21.5353	0.0997594	26.2984
CAG-841 sp002479075 abundance in stool	GCST90032304	rs2698279	T	C	0.93874	-0.150801	0.0330774	5.13894e-06	5959	0.00347584	20.7778	0.0997594	26.2984
CAG-841 sp002479075 abundance in stool	GCST90032304	rs2871017	T	C	0.461305	0.0846727	0.0165757	3.25169e-07	5959	0.00435986	26.0854	0.0997594	26.2984
CAG-841 sp002479075 abundance in stool	GCST90032304	rs3124591	T	C	0.491507	-0.0750511	0.0160541	2.94116e-06	5959	0.00365409	21.8472	0.0997594	26.2984
CAG-841 sp002479075 abundance in stool	GCST90032304	rs4656754	A	G	0.0214431	0.249516	0.054355	4.4221e-06	5959	0.0035238	21.0655	0.0997594	26.2984
CAG-841 sp002479075 abundance in stool	GCST90032304	rs551588206	A	G	0.00697262	-0.423288	0.0946063	7.66961e-06	5959	0.00334813	20.0118	0.0997594	26.2984
CAG-841 sp002479075 abundance in stool	GCST90032304	rs6004193	C	T	0.366134	-0.118486	0.0164246	5.43576e-13	5959	0.00865755	52.0234	0.0997594	26.2984
CAG-841 sp002479075 abundance in stool	GCST90032304	rs601720	G	T	0.918648	-0.130279	0.0291837	8.04054e-06	5959	0.00333307	19.9215	0.0997594	26.2984
CAG-841 sp002479075 abundance in stool	GCST90032304	rs686320	C	G	0.124968	-0.113763	0.0236954	1.57829e-06	5959	0.00385322	23.0424	0.0997594	26.2984
CAG-841 sp002479075 abundance in stool	GCST90032304	rs71321535	A	G	0.0263525	0.238809	0.0492494	1.24102e-06	5959	0.00393021	23.5046	0.0997594	26.2984
CAG-841 sp002479075 abundance in stool	GCST90032304	rs74763072	A	G	0.0248542	0.259853	0.0507582	3.06462e-07	5959	0.00437889	26.1998	0.0997594	26.2984
CAG-841 sp002479075 abundance in stool	GCST90032304	rs77122126	G	A	0.0853172	-0.133773	0.0282308	2.15255e-06	5959	0.00375391	22.4463	0.0997594	26.2984
CAG-841 sp002479075 abundance in stool	GCST90032304	rs79926389	A	T	0.0848396	-0.125433	0.0282697	9.12162e-06	5959	0.00329288	19.6805	0.0997594	26.2984
CAG-841 sp002479075 abundance in stool	GCST90032304	rs924135	T	A	0.612225	0.0819479	0.0162573	4.63873e-07	5959	0.00424578	25.4	0.0997594	26.2984
CAG-841 sp002479075 abundance in stool	GCST90032304	rs981714	C	G	0.161795	0.103736	0.0214028	1.25442e-06	5959	0.00392677	23.484	0.0997594	26.2984
CAG-841 sp002479075 abundance in stool	GCST90032304	rs985335	C	T	0.159702	-0.117092	0.0218525	8.4014e-08	5959	0.00479503	28.7016	0.0997594	26.2984
CAG-873 sp001701165 abundance in stool	GCST90032305	rs112050430	A	T	0.0178549	0.258535	0.0584001	9.55697e-06	5959	0.00327802	19.5914	0.0907535	24.6785
CAG-873 sp001701165 abundance in stool	GCST90032305	rs112705243	A	G	0.00983833	0.395531	0.0790862	5.69555e-07	5959	0.00417991	25.0043	0.0907535	24.6785
CAG-873 sp001701165 abundance in stool	GCST90032305	rs114587740	C	A	0.0907243	-0.128324	0.0276452	3.45356e-06	5959	0.00360276	21.5392	0.0907535	24.6785
CAG-873 sp001701165 abundance in stool	GCST90032305	rs11653172	G	A	0.505777	-0.0732961	0.0163455	7.31962e-06	5959	0.00336302	20.1011	0.0907535	24.6785
CAG-873 sp001701165 abundance in stool	GCST90032305	rs117333946	A	G	0.0126614	0.326166	0.070486	3.70308e-06	5959	0.00358047	21.4055	0.0907535	24.6785
CAG-873 sp001701165 abundance in stool	GCST90032305	rs12148513	T	C	0.360333	0.102616	0.0165371	5.46277e-10	5959	0.00642009	38.4916	0.0907535	24.6785
CAG-873 sp001701165 abundance in stool	GCST90032305	rs1291145	C	T	0.686911	0.078047	0.017125	5.17688e-06	5959	0.0034735	20.7637	0.0907535	24.6785
CAG-873 sp001701165 abundance in stool	GCST90032305	rs139902547	G	A	0.00857858	-0.388747	0.084421	4.12741e-06	5959	0.00354582	21.1976	0.0907535	24.6785
CAG-873 sp001701165 abundance in stool	GCST90032305	rs142166941	T	G	0.0176449	-0.264139	0.0594062	8.73536e-06	5959	0.00330666	19.7631	0.0907535	24.6785
CAG-873 sp001701165 abundance in stool	GCST90032305	rs144838290	A	G	0.0104298	0.360773	0.07797	3.70867e-06	5959	0.00357999	21.4026	0.0907535	24.6785
CAG-873 sp001701165 abundance in stool	GCST90032305	rs145900881	G	T	0.0465526	-0.196183	0.0374209	1.58325e-07	5959	0.00459116	27.4757	0.0907535	24.6785
CAG-873 sp001701165 abundance in stool	GCST90032305	rs186066346	A	C	0.00652038	0.488749	0.0980947	6.27939e-07	5959	0.0041486	24.8162	0.0907535	24.6785
CAG-873 sp001701165 abundance in stool	GCST90032305	rs1996313	C	A	0.0964156	-0.121258	0.0265843	5.08467e-06	5959	0.00347923	20.7981	0.0907535	24.6785
CAG-873 sp001701165 abundance in stool	GCST90032305	rs35155698	C	T	0.300696	0.0760559	0.0171564	9.28912e-06	5959	0.00328708	19.6457	0.0907535	24.6785
CAG-873 sp001701165 abundance in stool	GCST90032305	rs4078109	G	A	0.537397	-0.0704412	0.0157692	7.93198e-06	5959	0.00333741	19.9475	0.0907535	24.6785
CAG-873 sp001701165 abundance in stool	GCST90032305	rs4510117	G	A	0.811501	-0.101544	0.0199842	3.7503e-07	5959	0.00431404	25.8101	0.0907535	24.6785
CAG-873 sp001701165 abundance in stool	GCST90032305	rs6569661	G	A	0.727036	-0.0991221	0.0179795	3.52644e-08	5959	0.00507461	30.3837	0.0907535	24.6785
CAG-873 sp001701165 abundance in stool	GCST90032305	rs7122002	G	T	0.0798498	0.129206	0.0288641	7.59277e-06	5959	0.00335134	20.031	0.0907535	24.6785
CAG-873 sp001701165 abundance in stool	GCST90032305	rs7154480	C	T	0.245838	0.0838282	0.0183188	4.73781e-06	5959	0.00350178	20.9334	0.0907535	24.6785
CAG-873 sp001701165 abundance in stool	GCST90032305	rs73141934	T	C	0.0693057	-0.144551	0.0309703	3.05024e-06	5959	0.00364245	21.7774	0.0907535	24.6785
CAG-873 sp001701165 abundance in stool	GCST90032305	rs74374350	A	G	0.0486146	0.165488	0.0363731	5.37133e-06	5959	0.00346173	20.6931	0.0907535	24.6785
CAG-873 sp001701165 abundance in stool	GCST90032305	rs7485735	C	T	0.686662	-0.0787956	0.01768	8.32058e-06	5959	0.00332216	19.8561	0.0907535	24.6785
CAG-873 sp001701165 abundance in stool	GCST90032305	rs77910442	A	G	0.0743657	-0.135868	0.0298778	5.42981e-06	5959	0.00345827	20.6724	0.0907535	24.6785
CAG-873 sp001701165 abundance in stool	GCST90032305	rs79149266	T	A	0.0125609	0.321077	0.0706555	5.51284e-06	5959	0.00345343	20.6434	0.0907535	24.6785
CAG-877 sp000433455 abundance in stool	GCST90032306	rs1009087	G	A	0.424708	0.0821004	0.0180499	5.40235e-06	5959	0.00345989	20.6821	0.127604	24.7529
CAG-877 sp000433455 abundance in stool	GCST90032306	rs11101991	A	G	0.313502	-0.0839723	0.0181553	3.74197e-06	5959	0.00357714	21.3855	0.127604	24.7529
CAG-877 sp000433455 abundance in stool	GCST90032306	rs11246896	A	G	0.0660738	0.155739	0.0343782	5.8937e-06	5959	0.00343212	20.5155	0.127604	24.7529
CAG-877 sp000433455 abundance in stool	GCST90032306	rs11705952	C	T	0.500595	0.0765801	0.0170595	7.15582e-06	5959	0.00337023	20.1444	0.127604	24.7529
CAG-877 sp000433455 abundance in stool	GCST90032306	rs117300918	A	T	0.0145603	-0.320302	0.0713432	7.13591e-06	5959	0.00337112	20.1497	0.127604	24.7529
CAG-877 sp000433455 abundance in stool	GCST90032306	rs11753307	A	C	0.559511	-0.0804606	0.0173053	3.32777e-06	5959	0.00361462	21.6104	0.127604	24.7529
CAG-877 sp000433455 abundance in stool	GCST90032306	rs11766427	A	G	0.137969	0.110382	0.0248386	8.83138e-06	5959	0.00330318	19.7422	0.127604	24.7529
CAG-877 sp000433455 abundance in stool	GCST90032306	rs11803056	T	C	0.00740633	0.445547	0.0991722	7.0339e-06	5959	0.00337571	20.1772	0.127604	24.7529
CAG-877 sp000433455 abundance in stool	GCST90032306	rs12290127	T	C	0.163628	-0.105228	0.0230904	5.18355e-06	5959	0.00347308	20.7613	0.127604	24.7529
CAG-877 sp000433455 abundance in stool	GCST90032306	rs12622274	A	G	0.028835	-0.238586	0.0509851	2.87542e-06	5959	0.00366131	21.8906	0.127604	24.7529
CAG-877 sp000433455 abundance in stool	GCST90032306	rs12816792	G	A	0.597455	0.0811688	0.0172701	2.60211e-06	5959	0.00369325	22.0822	0.127604	24.7529
CAG-877 sp000433455 abundance in stool	GCST90032306	rs138231779	T	C	0.00976961	-0.383542	0.0867364	9.78247e-06	5959	0.0032706	19.5469	0.127604	24.7529
CAG-877 sp000433455 abundance in stool	GCST90032306	rs138645716	C	G	0.01201	0.355476	0.0788189	6.48169e-06	5959	0.00340178	20.3336	0.127604	24.7529
CAG-877 sp000433455 abundance in stool	GCST90032306	rs146514405	T	C	0.0197926	0.267793	0.0604737	9.49983e-06	5959	0.00327993	19.6029	0.127604	24.7529
CAG-877 sp000433455 abundance in stool	GCST90032306	rs148452361	A	G	0.0208027	0.267628	0.0603671	9.27835e-06	5959	0.00328745	19.6479	0.127604	24.7529
CAG-877 sp000433455 abundance in stool	GCST90032306	rs16887678	A	G	0.0347858	0.207141	0.0460688	6.91331e-06	5959	0.00338122	20.2103	0.127604	24.7529
CAG-877 sp000433455 abundance in stool	GCST90032306	rs1796331	G	A	0.0935067	0.129547	0.0292036	9.16483e-06	5959	0.00329137	19.6714	0.127604	24.7529
CAG-877 sp000433455 abundance in stool	GCST90032306	rs2009148	C	A	0.115843	-0.120119	0.0263372	5.09564e-06	5959	0.00347854	20.794	0.127604	24.7529
CAG-877 sp000433455 abundance in stool	GCST90032306	rs2807338	C	T	0.633529	0.0789069	0.0175333	6.7825e-06	5959	0.00338732	20.2468	0.127604	24.7529
CAG-877 sp000433455 abundance in stool	GCST90032306	rs35634531	C	T	0.035512	-0.222941	0.0453505	8.83509e-07	5959	0.0040391	24.1585	0.127604	24.7529
CAG-877 sp000433455 abundance in stool	GCST90032306	rs56113850	C	T	0.572335	-0.0760979	0.0169743	7.3558e-06	5959	0.00336144	20.0917	0.127604	24.7529
CAG-877 sp000433455 abundance in stool	GCST90032306	rs566861268	A	G	0.00474037	0.635776	0.123842	2.83999e-07	5959	0.00440334	26.3467	0.127604	24.7529
CAG-877 sp000433455 abundance in stool	GCST90032306	rs6103583	A	G	0.741109	-0.0973147	0.0201556	1.37792e-06	5959	0.0038967	23.3034	0.127604	24.7529
CAG-877 sp000433455 abundance in stool	GCST90032306	rs6569661	G	A	0.721642	-0.0894466	0.0192974	3.56656e-06	5959	0.00359247	21.4775	0.127604	24.7529
CAG-877 sp000433455 abundance in stool	GCST90032306	rs71561091	G	A	0.277637	-0.0886888	0.0191966	3.83691e-06	5959	0.00356913	21.3375	0.127604	24.7529
CAG-877 sp000433455 abundance in stool	GCST90032306	rs7206766	T	C	0.405039	0.0778383	0.0175638	9.34731e-06	5959	0.00328509	19.6338	0.127604	24.7529
CAG-877 sp000433455 abundance in stool	GCST90032306	rs73045442	A	C	0.0117656	0.422769	0.0782471	6.55358e-08	5959	0.00487499	29.1826	0.127604	24.7529
CAG-877 sp000433455 abundance in stool	GCST90032306	rs7487383	A	G	0.686517	-0.105669	0.0190313	2.81807e-08	5959	0.00514688	30.8186	0.127604	24.7529
CAG-877 sp000433455 abundance in stool	GCST90032306	rs74913983	T	C	0.0231037	0.276815	0.0557918	6.99252e-07	5959	0.0041141	24.6089	0.127604	24.7529
CAG-877 sp000433455 abundance in stool	GCST90032306	rs75712402	A	G	0.0327845	-0.229898	0.047464	1.27489e-06	5959	0.00392159	23.4529	0.127604	24.7529
CAG-877 sp000433455 abundance in stool	GCST90032306	rs77333924	G	A	0.0260546	-0.27048	0.0530869	3.48663e-07	5959	0.00433745	25.9507	0.127604	24.7529
CAG-877 sp000433455 abundance in stool	GCST90032306	rs78973434	G	A	0.0117811	0.363783	0.0787831	3.88342e-06	5959	0.00356528	21.3144	0.127604	24.7529
CAG-877 sp000433455 abundance in stool	GCST90032306	rs79673425	T	C	0.0341421	-0.21548	0.0461512	3.02668e-06	5959	0.00364493	21.7923	0.127604	24.7529
CAG-877 sp000433455 abundance in stool	GCST90032306	rs80024001	T	C	0.00978817	-0.391265	0.0860784	5.48182e-06	5959	0.00345523	20.6542	0.127604	24.7529
CAG-877 sp000433455 abundance in stool	GCST90032306	rs9950725	A	G	0.263485	-0.0867784	0.019576	9.29751e-06	5959	0.00328679	19.644	0.127604	24.7529
CAG-877 abundance in stool	GCST90032307	rs10089768	G	T	0.0489165	-0.162423	0.0367053	9.64174e-06	5959	0.00327521	19.5745	0.133797	24.7184
CAG-877 abundance in stool	GCST90032307	rs10194878	C	T	0.28288	0.0856191	0.0175209	1.02549e-06	5959	0.00399134	23.8717	0.133797	24.7184
CAG-877 abundance in stool	GCST90032307	rs10203323	T	C	0.0887484	-0.125895	0.0275888	5.03642e-06	5959	0.00348227	20.8164	0.133797	24.7184
CAG-877 abundance in stool	GCST90032307	rs10459364	A	G	0.0568096	0.150718	0.0337762	8.11018e-06	5959	0.00333032	19.905	0.133797	24.7184
CAG-877 abundance in stool	GCST90032307	rs10505957	G	T	0.137766	0.101416	0.02293	9.74064e-06	5959	0.00327196	19.5551	0.133797	24.7184
CAG-877 abundance in stool	GCST90032307	rs10891855	T	C	0.375229	-0.075651	0.0165462	4.82844e-06	5959	0.00349574	20.8971	0.133797	24.7184
CAG-877 abundance in stool	GCST90032307	rs10902695	T	C	0.275785	-0.080782	0.0178325	5.89716e-06	5959	0.00343193	20.5144	0.133797	24.7184
CAG-877 abundance in stool	GCST90032307	rs115520044	A	G	0.0168163	0.284035	0.0613927	3.71848e-06	5959	0.00357915	21.3976	0.133797	24.7184
CAG-877 abundance in stool	GCST90032307	rs11707927	G	A	0.665811	0.0739833	0.0166474	8.8246e-06	5959	0.00330342	19.7437	0.133797	24.7184
CAG-877 abundance in stool	GCST90032307	rs117377554	A	T	0.00524918	-0.48848	0.109465	8.10351e-06	5959	0.00333059	19.9066	0.133797	24.7184
CAG-877 abundance in stool	GCST90032307	rs117713253	T	C	0.0174455	-0.288763	0.059991	1.48355e-06	5959	0.00387304	23.1614	0.133797	24.7184
CAG-877 abundance in stool	GCST90032307	rs118168871	T	C	0.0137696	-0.344422	0.0681089	4.26058e-07	5959	0.00427308	25.564	0.133797	24.7184
CAG-877 abundance in stool	GCST90032307	rs145491497	A	G	0.0183011	-0.25951	0.058519	9.22314e-06	5959	0.00328935	19.6593	0.133797	24.7184
CAG-877 abundance in stool	GCST90032307	rs146690722	A	G	0.0118788	-0.349656	0.0726058	1.46601e-06	5959	0.00387685	23.1843	0.133797	24.7184
CAG-877 abundance in stool	GCST90032307	rs147207829	T	C	0.0160539	-0.278538	0.06264	8.72208e-06	5959	0.00330715	19.766	0.133797	24.7184
CAG-877 abundance in stool	GCST90032307	rs17047499	T	A	0.110354	-0.121381	0.025107	1.33448e-06	5959	0.00390695	23.365	0.133797	24.7184
CAG-877 abundance in stool	GCST90032307	rs181742955	G	T	0.0160678	-0.284564	0.0625086	5.3038e-06	5959	0.00346577	20.7174	0.133797	24.7184
CAG-877 abundance in stool	GCST90032307	rs2130239	T	C	0.0326789	-0.205903	0.0445267	3.7594e-06	5959	0.00357565	21.3766	0.133797	24.7184
CAG-877 abundance in stool	GCST90032307	rs34442334	G	A	0.166795	-0.0946175	0.0213486	9.33528e-06	5959	0.0032855	19.6362	0.133797	24.7184
CAG-877 abundance in stool	GCST90032307	rs34617709	T	C	0.302298	-0.077688	0.0171656	6.01687e-06	5959	0.00342552	20.476	0.133797	24.7184
CAG-877 abundance in stool	GCST90032307	rs56158086	T	A	0.0244503	-0.252015	0.0510047	7.77168e-07	5959	0.00408022	24.4054	0.133797	24.7184
CAG-877 abundance in stool	GCST90032307	rs62017761	G	T	0.471929	-0.0755916	0.0157073	1.49043e-06	5959	0.00387156	23.1525	0.133797	24.7184
CAG-877 abundance in stool	GCST90032307	rs62342655	A	G	0.00982863	-0.367349	0.0802125	4.65649e-06	5959	0.00350731	20.9666	0.133797	24.7184
CAG-877 abundance in stool	GCST90032307	rs643104	C	T	0.337454	-0.0903903	0.0172162	1.51848e-07	5959	0.00460459	27.5565	0.133797	24.7184
CAG-877 abundance in stool	GCST90032307	rs71654235	C	T	0.0139186	-0.304547	0.0673644	6.15804e-06	5959	0.00341812	20.4316	0.133797	24.7184
CAG-877 abundance in stool	GCST90032307	rs72798563	C	G	0.0338393	0.196328	0.044154	8.73061e-06	5959	0.00330683	19.7642	0.133797	24.7184
CAG-877 abundance in stool	GCST90032307	rs73210513	C	T	0.173545	0.0997486	0.0208197	1.65896e-06	5959	0.00383726	22.9466	0.133797	24.7184
CAG-877 abundance in stool	GCST90032307	rs7447792	C	T	0.718817	-0.0839586	0.017507	1.62095e-06	5959	0.00384468	22.9912	0.133797	24.7184
CAG-877 abundance in stool	GCST90032307	rs75892962	C	G	0.0961514	-0.119824	0.0266186	6.74711e-06	5959	0.00338898	20.2568	0.133797	24.7184
CAG-877 abundance in stool	GCST90032307	rs75915828	A	G	0.00791941	-0.429723	0.0887024	1.269e-06	5959	0.00392307	23.4618	0.133797	24.7184
CAG-877 abundance in stool	GCST90032307	rs76106888	A	G	0.00316256	-0.643373	0.140731	4.83897e-06	5959	0.00349504	20.893	0.133797	24.7184
CAG-877 abundance in stool	GCST90032307	rs76846045	T	G	0.0182013	-0.264597	0.0586088	6.34276e-06	5959	0.00340869	20.375	0.133797	24.7184
CAG-877 abundance in stool	GCST90032307	rs77748985	A	G	0.0157042	-0.320484	0.0631991	3.95686e-07	5959	0.00429682	25.7066	0.133797	24.7184
CAG-877 abundance in stool	GCST90032307	rs78083869	A	G	0.92732	-0.136966	0.0309531	9.64635e-06	5959	0.00327506	19.5736	0.133797	24.7184
CAG-877 abundance in stool	GCST90032307	rs78121311	G	T	0.0396694	-0.193385	0.040887	2.24804e-06	5959	0.00374002	22.363	0.133797	24.7184
CAG-877 abundance in stool	GCST90032307	rs78217017	T	C	0.128262	-0.10435	0.0234864	8.87145e-06	5959	0.00330174	19.7336	0.133797	24.7184
CAG-877 abundance in stool	GCST90032307	rs80239202	C	T	0.00157828	-0.938015	0.198689	2.34663e-06	5959	0.00372629	22.2806	0.133797	24.7184
CAG-882 sp003486385 abundance in stool	GCST90032308	rs10120633	C	T	0.681431	-0.0819867	0.0175679	3.05857e-06	5959	0.00364158	21.7722	0.106696	26.2368
CAG-882 sp003486385 abundance in stool	GCST90032308	rs112468001	A	G	0.0228794	-0.243742	0.0549633	9.22298e-06	5959	0.00328936	19.6594	0.106696	26.2368
CAG-882 sp003486385 abundance in stool	GCST90032308	rs115598283	T	G	0.0175876	-0.284053	0.0623901	5.29231e-06	5959	0.00346646	20.7215	0.106696	26.2368
CAG-882 sp003486385 abundance in stool	GCST90032308	rs116062777	A	G	0.015756	-0.292201	0.0661418	9.97123e-06	5959	0.00326451	19.5104	0.106696	26.2368
CAG-882 sp003486385 abundance in stool	GCST90032308	rs11644431	T	C	0.150238	-0.104733	0.0228805	4.7081e-06	5959	0.00350379	20.9455	0.106696	26.2368
CAG-882 sp003486385 abundance in stool	GCST90032308	rs116951961	C	G	0.0280907	-0.22646	0.0505308	7.40775e-06	5959	0.0033592	20.0782	0.106696	26.2368
CAG-882 sp003486385 abundance in stool	GCST90032308	rs118074685	C	T	0.0520103	0.178172	0.0364592	1.02443e-06	5959	0.00399167	23.8737	0.106696	26.2368
CAG-882 sp003486385 abundance in stool	GCST90032308	rs13252900	G	A	0.25222	-0.088496	0.0190553	3.41451e-06	5959	0.00360639	21.5611	0.106696	26.2368
CAG-882 sp003486385 abundance in stool	GCST90032308	rs138299815	A	C	0.007899	-0.422775	0.0921933	4.5237e-06	5959	0.00351655	21.022	0.106696	26.2368
CAG-882 sp003486385 abundance in stool	GCST90032308	rs140534109	A	G	0.00906508	-0.440395	0.0869681	4.10834e-07	5959	0.00428476	25.6342	0.106696	26.2368
CAG-882 sp003486385 abundance in stool	GCST90032308	rs149075380	A	G	0.0078125	-0.421835	0.0925767	5.19883e-06	5959	0.00347215	20.7556	0.106696	26.2368
CAG-882 sp003486385 abundance in stool	GCST90032308	rs181432345	A	G	0.0326643	-0.217091	0.0462563	2.68938e-06	5959	0.0036827	22.0189	0.106696	26.2368
CAG-882 sp003486385 abundance in stool	GCST90032308	rs184129540	T	C	0.00780402	-0.486814	0.0929289	1.61831e-07	5959	0.00458412	27.4333	0.106696	26.2368
CAG-882 sp003486385 abundance in stool	GCST90032308	rs2245730	C	A	0.432748	-0.0750378	0.0166827	6.86147e-06	5959	0.00338362	20.2247	0.106696	26.2368
CAG-882 sp003486385 abundance in stool	GCST90032308	rs226220	G	A	0.889909	0.119208	0.0261534	5.16355e-06	5959	0.00347432	20.7687	0.106696	26.2368
CAG-882 sp003486385 abundance in stool	GCST90032308	rs2297316	A	G	0.408553	-0.0745704	0.0166293	7.31613e-06	5959	0.00336317	20.102	0.106696	26.2368
CAG-882 sp003486385 abundance in stool	GCST90032308	rs2608631	A	G	0.648582	0.131589	0.0171556	1.71563e-14	5959	0.00977658	58.8141	0.106696	26.2368
CAG-882 sp003486385 abundance in stool	GCST90032308	rs3757589	A	G	0.380988	0.0788144	0.0170312	3.69842e-06	5959	0.00358088	21.4079	0.106696	26.2368
CAG-882 sp003486385 abundance in stool	GCST90032308	rs6043212	T	C	0.467266	0.0903479	0.0171284	1.32943e-07	5959	0.00464736	27.8136	0.106696	26.2368
CAG-882 sp003486385 abundance in stool	GCST90032308	rs62014994	G	A	0.0111202	-0.36278	0.0790428	4.43957e-06	5959	0.00352254	21.058	0.106696	26.2368
CAG-882 sp003486385 abundance in stool	GCST90032308	rs6682968	T	C	0.213545	0.0980508	0.0198923	8.26164e-07	5959	0.00406061	24.2877	0.106696	26.2368
CAG-882 sp003486385 abundance in stool	GCST90032308	rs77547890	T	G	0.0135771	-0.318611	0.0711877	7.61803e-06	5959	0.00335028	20.0247	0.106696	26.2368
CAG-882 sp003486385 abundance in stool	GCST90032308	rs78237587	G	A	0.0395683	-0.201837	0.0420546	1.59139e-06	5959	0.00385058	23.0265	0.106696	26.2368
CAG-882 sp003486385 abundance in stool	GCST90032308	rs78244263	T	G	0.00620448	-0.465124	0.104696	8.88722e-06	5959	0.00330117	19.7302	0.106696	26.2368
CAG-882 sp003486385 abundance in stool	GCST90032308	rs7900208	C	T	0.0264365	0.283944	0.0505405	1.93015e-08	5959	0.00526888	31.553	0.106696	26.2368
CAG-882 sp003486385 abundance in stool	GCST90032308	rs80037764	G	T	0.0281813	-0.233469	0.0491933	2.07529e-06	5959	0.0037656	22.5165	0.106696	26.2368
CAG-882 sp003486385 abundance in stool	GCST90032308	rs9598021	G	A	0.0494513	-0.18079	0.0384998	2.65476e-06	5959	0.00368684	22.0438	0.106696	26.2368
CAG-884 sp000433875 abundance in stool	GCST90032309	rs10198374	G	A	0.506693	-0.0759565	0.0159662	1.96169e-06	5959	0.00378362	22.6246	0.183203	36.8965
CAG-884 sp000433875 abundance in stool	GCST90032309	rs10259321	A	G	0.535675	-0.0710294	0.0156602	5.74226e-06	5959	0.00344042	20.5653	0.183203	36.8965
CAG-884 sp000433875 abundance in stool	GCST90032309	rs10475114	C	G	0.0433549	0.179257	0.0383238	2.90489e-06	5959	0.00365805	21.871	0.183203	36.8965
CAG-884 sp000433875 abundance in stool	GCST90032309	rs114324563	G	C	0.046242	-0.217857	0.0377257	7.70612e-09	5959	0.00556508	33.3367	0.183203	36.8965
CAG-884 sp000433875 abundance in stool	GCST90032309	rs117958023	C	T	0.0116781	-0.507065	0.0731082	4.03884e-12	5959	0.00800811	48.0894	0.183203	36.8965
CAG-884 sp000433875 abundance in stool	GCST90032309	rs117991390	A	G	0.0124831	-0.331688	0.0712997	3.28691e-06	5959	0.00361856	21.6341	0.183203	36.8965
CAG-884 sp000433875 abundance in stool	GCST90032309	rs12168522	G	C	0.215957	-0.0871276	0.0195549	8.36831e-06	5959	0.00332034	19.8452	0.183203	36.8965
CAG-884 sp000433875 abundance in stool	GCST90032309	rs13035920	C	T	0.290538	-0.0863723	0.0175566	8.66998e-07	5959	0.00404515	24.1948	0.183203	36.8965
CAG-884 sp000433875 abundance in stool	GCST90032309	rs140072854	A	G	0.00454854	0.604621	0.11575	1.75565e-07	5959	0.00455792	27.2759	0.183203	36.8965
CAG-884 sp000433875 abundance in stool	GCST90032309	rs141845046	T	C	0.0205636	0.249496	0.0552496	6.3079e-06	5959	0.00341045	20.3856	0.183203	36.8965
CAG-884 sp000433875 abundance in stool	GCST90032309	rs143035365	T	C	0.0322668	0.200435	0.0444939	6.64434e-06	5959	0.00339388	20.2862	0.183203	36.8965
CAG-884 sp000433875 abundance in stool	GCST90032309	rs143207879	A	G	0.0255495	-0.239877	0.0502577	1.81556e-06	5959	0.00380839	22.7733	0.183203	36.8965
CAG-884 sp000433875 abundance in stool	GCST90032309	rs143428393	G	C	0.0116864	-0.35903	0.0734377	1.01398e-06	5959	0.00399495	23.8934	0.183203	36.8965
CAG-884 sp000433875 abundance in stool	GCST90032309	rs147239302	A	C	0.00956807	0.362495	0.081138	7.9089e-06	5959	0.00333833	19.9531	0.183203	36.8965
CAG-884 sp000433875 abundance in stool	GCST90032309	rs17222302	C	T	0.0137485	0.322983	0.0679823	2.02426e-06	5959	0.00377357	22.5643	0.183203	36.8965
CAG-884 sp000433875 abundance in stool	GCST90032309	rs17357686	T	C	0.0719794	0.157789	0.030411	2.11938e-07	5959	0.0044974	26.912	0.183203	36.8965
CAG-884 sp000433875 abundance in stool	GCST90032309	rs17578262	A	G	0.0174575	0.321078	0.0605427	1.13708e-07	5959	0.00469763	28.1159	0.183203	36.8965
CAG-884 sp000433875 abundance in stool	GCST90032309	rs181671	T	C	0.538112	-0.141246	0.0158727	5.65173e-19	5959	0.0131143	79.1598	0.183203	36.8965
CAG-884 sp000433875 abundance in stool	GCST90032309	rs2242047	T	C	0.0150984	-0.367606	0.0646272	1.2846e-08	5959	0.0054002	32.3436	0.183203	36.8965
CAG-884 sp000433875 abundance in stool	GCST90032309	rs2546966	G	C	0.42043	-0.0772456	0.0159808	1.34052e-06	5959	0.00390551	23.3563	0.183203	36.8965
CAG-884 sp000433875 abundance in stool	GCST90032309	rs35756363	C	T	0.0269013	0.223698	0.0488994	4.77e-06	5959	0.00349962	20.9205	0.183203	36.8965
CAG-884 sp000433875 abundance in stool	GCST90032309	rs4751640	C	A	0.687799	0.0827513	0.017617	2.63699e-06	5959	0.00368899	22.0567	0.183203	36.8965
CAG-884 sp000433875 abundance in stool	GCST90032309	rs4805015	A	G	0.795706	0.092416	0.0196713	2.62706e-06	5959	0.00369019	22.0639	0.183203	36.8965
CAG-884 sp000433875 abundance in stool	GCST90032309	rs4863667	C	T	0.367927	-0.0794954	0.0164725	1.3934e-06	5959	0.00389312	23.2819	0.183203	36.8965
CAG-884 sp000433875 abundance in stool	GCST90032309	rs6967493	T	G	0.126546	0.111851	0.0245675	5.29357e-06	5959	0.00346638	20.7211	0.183203	36.8965
CAG-884 sp000433875 abundance in stool	GCST90032309	rs71426616	T	A	0.151066	-0.0985276	0.0221112	8.35014e-06	5959	0.00332103	19.8493	0.183203	36.8965
CAG-884 sp000433875 abundance in stool	GCST90032309	rs72754973	G	T	0.0629385	-0.412189	0.0321294	1.12769e-37	5959	0.0268771	164.529	0.183203	36.8965
CAG-884 sp000433875 abundance in stool	GCST90032309	rs729977	T	C	0.293518	-0.0827975	0.0172893	1.67661e-06	5959	0.00383388	22.9263	0.183203	36.8965
CAG-884 sp000433875 abundance in stool	GCST90032309	rs73493513	C	T	0.0157852	0.279685	0.0627942	8.42874e-06	5959	0.00331805	19.8314	0.183203	36.8965
CAG-884 sp000433875 abundance in stool	GCST90032309	rs74721999	A	G	0.0199783	-0.291788	0.0564852	2.39486e-07	5959	0.00445812	26.6759	0.183203	36.8965
CAG-884 sp000433875 abundance in stool	GCST90032309	rs75825317	C	G	0.0345293	-0.269961	0.0428314	2.92173e-10	5959	0.00662245	39.7129	0.183203	36.8965
CAG-884 sp000433875 abundance in stool	GCST90032309	rs758427	G	A	0.266365	-0.117044	0.017749	4.2698e-11	5959	0.00724468	43.4715	0.183203	36.8965
CAG-884 sp000433875 abundance in stool	GCST90032309	rs76143524	A	G	0.0552322	0.159864	0.034072	2.70618e-06	5959	0.00368071	22.007	0.183203	36.8965
CAG-884 sp000433875 abundance in stool	GCST90032309	rs77055952	G	A	0.044419	0.181096	0.0381355	2.04677e-06	5959	0.00377003	22.5431	0.183203	36.8965
CAG-884 sp000433875 abundance in stool	GCST90032309	rs80063018	C	G	0.0383984	-0.187065	0.0412145	5.65712e-06	5959	0.00344519	20.5939	0.183203	36.8965
CAG-884 sp000433875 abundance in stool	GCST90032309	rs9467618	T	C	0.247439	0.100961	0.0183359	3.66677e-08	5959	0.00506204	30.308	0.183203	36.8965
CAG-884 abundance in stool	GCST90032310	rs10900423	T	G	0.8746	-0.150759	0.0328285	4.38344e-06	5959	0.0035266	21.0823	0.104455	26.6116
CAG-884 abundance in stool	GCST90032310	rs11007060	A	T	0.340997	-0.103327	0.0225656	4.67292e-06	5959	0.00350619	20.9598	0.104455	26.6116
CAG-884 abundance in stool	GCST90032310	rs113091837	A	G	0.0262198	0.297812	0.0651084	4.78283e-06	5959	0.00349877	20.9153	0.104455	26.6116
CAG-884 abundance in stool	GCST90032310	rs114104859	A	G	0.00973291	0.538078	0.105271	3.19847e-07	5959	0.00436516	26.1172	0.104455	26.6116
CAG-884 abundance in stool	GCST90032310	rs116793847	T	C	0.00895286	0.479495	0.108366	9.65435e-06	5959	0.0032748	19.572	0.104455	26.6116
CAG-884 abundance in stool	GCST90032310	rs117784080	T	C	0.0293382	0.273591	0.0613098	8.10335e-06	5959	0.00333059	19.9066	0.104455	26.6116
CAG-884 abundance in stool	GCST90032310	rs117909477	T	G	0.0452561	-0.229593	0.0501819	4.7573e-06	5959	0.00350047	20.9256	0.104455	26.6116
CAG-884 abundance in stool	GCST90032310	rs13430858	C	A	0.0629596	0.21326	0.043024	7.16754e-07	5959	0.00410617	24.5613	0.104455	26.6116
CAG-884 abundance in stool	GCST90032310	rs144121083	A	C	0.0209376	0.325666	0.0733029	8.88189e-06	5959	0.00330136	19.7313	0.104455	26.6116
CAG-884 abundance in stool	GCST90032310	rs1505100	T	A	0.259936	-0.206969	0.0235241	1.39067e-18	5959	0.0128235	77.3818	0.104455	26.6116
CAG-884 abundance in stool	GCST90032310	rs174455	A	G	0.639493	-0.0972875	0.02151	6.09991e-06	5959	0.00342115	20.4497	0.104455	26.6116
CAG-884 abundance in stool	GCST90032310	rs187761118	A	C	0.00683527	0.563218	0.127236	9.5747e-06	5959	0.00327743	19.5879	0.104455	26.6116
CAG-884 abundance in stool	GCST90032310	rs1970444	G	A	0.402149	0.0948752	0.0213057	8.46618e-06	5959	0.00331663	19.8229	0.104455	26.6116
CAG-884 abundance in stool	GCST90032310	rs211718	C	T	0.711295	0.129786	0.0228104	1.27208e-08	5959	0.00540335	32.3627	0.104455	26.6116
CAG-884 abundance in stool	GCST90032310	rs28595584	A	G	0.0507955	0.217105	0.0477787	5.52044e-06	5959	0.00345299	20.6407	0.104455	26.6116
CAG-884 abundance in stool	GCST90032310	rs35083408	G	A	0.0946746	-0.17514	0.03576	9.69891e-07	5959	0.0040092	23.9789	0.104455	26.6116
CAG-884 abundance in stool	GCST90032310	rs4675969	A	G	0.167272	-0.130041	0.0278923	3.12764e-06	5959	0.00363444	21.7293	0.104455	26.6116
CAG-884 abundance in stool	GCST90032310	rs61830555	T	C	0.163382	0.12715	0.0281124	6.09937e-06	5959	0.00342117	20.4499	0.104455	26.6116
CAG-884 abundance in stool	GCST90032310	rs62023461	C	T	0.0277463	0.292509	0.0640592	4.96575e-06	5959	0.00348678	20.8435	0.104455	26.6116
CAG-884 abundance in stool	GCST90032310	rs62225929	T	G	0.15153	0.135075	0.0301221	7.31711e-06	5959	0.00336313	20.1017	0.104455	26.6116
CAG-884 abundance in stool	GCST90032310	rs6783488	T	C	0.362148	-0.102728	0.0224311	4.65614e-06	5959	0.00350733	20.9667	0.104455	26.6116
CAG-884 abundance in stool	GCST90032310	rs74359036	T	C	0.061734	0.210863	0.0438957	1.55738e-06	5959	0.00385749	23.0681	0.104455	26.6116
CAG-884 abundance in stool	GCST90032310	rs75673464	G	T	0.0177722	0.391176	0.0789797	7.31277e-07	5959	0.00409974	24.5227	0.104455	26.6116
CAG-884 abundance in stool	GCST90032310	rs76572079	T	C	0.0232058	0.313701	0.0692943	5.98036e-06	5959	0.00342746	20.4876	0.104455	26.6116
CAG-884 abundance in stool	GCST90032310	rs78303338	T	C	0.0524579	-0.206769	0.0463132	8.02259e-06	5959	0.00333379	19.9258	0.104455	26.6116
CAG-884 abundance in stool	GCST90032310	rs7848158	C	G	0.158206	-0.143646	0.0286199	5.19154e-07	5959	0.00420964	25.1829	0.104455	26.6116
Alistipes shahii abundance in stool	GCST90032185	rs1040519	G	A	0.708369	-0.0818991	0.0168315	1.13981e-06	5959	0.00395747	23.6683	0.200692	49.6138
Alistipes shahii abundance in stool	GCST90032185	rs10877499	C	T	0.212153	0.085716	0.0188366	5.35179e-06	5959	0.00346289	20.7001	0.200692	49.6138
Alistipes shahii abundance in stool	GCST90032185	rs113983401	C	G	0.0498823	0.161297	0.0354213	5.27174e-06	5959	0.0034677	20.729	0.200692	49.6138
Alistipes shahii abundance in stool	GCST90032185	rs115469488	A	G	0.00284936	-0.663355	0.14407	4.13669e-06	5959	0.00354511	21.1933	0.200692	49.6138
Alistipes shahii abundance in stool	GCST90032185	rs117462872	G	A	0.014046	0.286413	0.0645828	9.21499e-06	5959	0.00328963	19.661	0.200692	49.6138
Alistipes shahii abundance in stool	GCST90032185	rs12499749	A	G	0.0455162	0.176873	0.0364889	1.25147e-06	5959	0.00392753	23.4885	0.200692	49.6138
Alistipes shahii abundance in stool	GCST90032185	rs12901358	C	T	0.387751	0.070543	0.0157671	7.67471e-06	5959	0.00334791	20.0105	0.200692	49.6138
Alistipes shahii abundance in stool	GCST90032185	rs1330804	A	G	0.405292	-0.0735292	0.0164301	7.63134e-06	5959	0.00334972	20.0214	0.200692	49.6138
Alistipes shahii abundance in stool	GCST90032185	rs139663065	T	C	0.0148944	0.281865	0.0631701	8.11981e-06	5959	0.00332995	19.9028	0.200692	49.6138
Alistipes shahii abundance in stool	GCST90032185	rs140233308	T	G	0.0116409	0.320974	0.0719087	8.05818e-06	5959	0.00333237	19.9173	0.200692	49.6138
Alistipes shahii abundance in stool	GCST90032185	rs144429282	T	C	0.0119106	0.387083	0.0705729	4.1378e-08	5959	0.0050231	30.0737	0.200692	49.6138
Alistipes shahii abundance in stool	GCST90032185	rs1502069	T	C	0.764257	-0.0811985	0.0181157	7.38715e-06	5959	0.00336009	20.0835	0.200692	49.6138
Alistipes shahii abundance in stool	GCST90032185	rs17533872	T	C	0.424131	0.0752854	0.0158196	1.94559e-06	5959	0.00378625	22.6404	0.200692	49.6138
Alistipes shahii abundance in stool	GCST90032185	rs3819547	C	G	0.0878938	-0.124927	0.0272675	4.61576e-06	5959	0.00351012	20.9834	0.200692	49.6138
Alistipes shahii abundance in stool	GCST90032185	rs3885951	G	A	0.0990508	0.578606	0.0249628	7.46321e-119	5959	0.0827021	537.073	0.200692	49.6138
Alistipes shahii abundance in stool	GCST90032185	rs41322846	C	G	0.0998263	0.113555	0.0256097	9.2474e-06	5959	0.00328851	19.6543	0.200692	49.6138
Alistipes shahii abundance in stool	GCST90032185	rs532070914	C	T	0.00309636	0.625391	0.138228	6.05832e-06	5959	0.00342333	20.4628	0.200692	49.6138
Alistipes shahii abundance in stool	GCST90032185	rs55700529	A	G	0.0170546	0.292762	0.0593343	8.05168e-07	5959	0.00406887	24.3373	0.200692	49.6138
Alistipes shahii abundance in stool	GCST90032185	rs58374597	A	T	0.0158799	0.610277	0.0609732	1.39239e-23	5959	0.0165334	100.145	0.200692	49.6138
Alistipes shahii abundance in stool	GCST90032185	rs6495304	A	G	0.973048	0.266767	0.0475445	2.01288e-08	5959	0.00525535	31.4715	0.200692	49.6138
Alistipes shahii abundance in stool	GCST90032185	rs661331	T	A	0.103335	0.112287	0.025189	8.28131e-06	5959	0.00332367	19.8651	0.200692	49.6138
Alistipes shahii abundance in stool	GCST90032185	rs73248769	C	T	0.00837335	0.397814	0.0842519	2.33857e-06	5959	0.0037274	22.2872	0.200692	49.6138
Alistipes shahii abundance in stool	GCST90032185	rs73429419	T	C	0.150779	-0.0978899	0.0214524	5.03987e-06	5959	0.00348206	20.8151	0.200692	49.6138
Alistipes shahii abundance in stool	GCST90032185	rs74582811	G	A	0.0289046	0.227003	0.0458676	7.45603e-07	5959	0.00409351	24.4853	0.200692	49.6138
Alistipes shahii abundance in stool	GCST90032185	rs75233276	T	C	0.00972787	0.347685	0.0782868	8.9471e-06	5959	0.00329903	19.7174	0.200692	49.6138
Alistipes shahii abundance in stool	GCST90032185	rs76751577	A	G	0.0116681	0.322064	0.0713328	6.33318e-06	5959	0.00340918	20.3779	0.200692	49.6138
Alistipes shahii abundance in stool	GCST90032185	rs78818599	G	T	0.0250279	-0.215533	0.0487937	9.99738e-06	5959	0.00326368	19.5054	0.200692	49.6138
Alistipes shahii abundance in stool	GCST90032185	rs9341222	C	T	0.0234238	0.230094	0.0513898	7.55486e-06	5959	0.00335293	20.0406	0.200692	49.6138
Alistipes shahii abundance in stool	GCST90032185	rs9559451	C	T	0.664775	-0.0752947	0.0165065	5.07851e-06	5959	0.00347962	20.8005	0.200692	49.6138
Alistipes shahii abundance in stool	GCST90032185	rs999856	A	G	0.0257376	-0.215444	0.0485076	8.93554e-06	5959	0.00329944	19.7198	0.200692	49.6138
CAG-977 abundance in stool	GCST90032311	rs1108456	T	C	0.394632	0.0718685	0.0161834	8.95927e-06	5959	0.0032986	19.7148	0.19231	41.4853
CAG-977 abundance in stool	GCST90032311	rs111686583	C	T	0.0303826	-0.218769	0.0457802	1.76448e-06	5959	0.00381752	22.8281	0.19231	41.4853
CAG-977 abundance in stool	GCST90032311	rs11220906	T	C	0.0972486	0.121018	0.0266584	5.63658e-06	5959	0.00344635	20.6009	0.19231	41.4853
CAG-977 abundance in stool	GCST90032311	rs115086462	T	G	0.044948	-0.181393	0.038257	2.12212e-06	5959	0.00375846	22.4736	0.19231	41.4853
CAG-977 abundance in stool	GCST90032311	rs116021793	A	G	0.023186	-0.240225	0.052698	5.15148e-06	5959	0.00347506	20.7731	0.19231	41.4853
CAG-977 abundance in stool	GCST90032311	rs116424528	T	C	0.00985191	-0.356897	0.0803966	9.02917e-06	5959	0.00329612	19.6999	0.19231	41.4853
CAG-977 abundance in stool	GCST90032311	rs11653698	C	T	0.114868	-0.119903	0.0259024	3.67382e-06	5959	0.00358301	21.4207	0.19231	41.4853
CAG-977 abundance in stool	GCST90032311	rs117473599	A	G	0.030902	-0.21399	0.044982	1.96261e-06	5959	0.00378347	22.6237	0.19231	41.4853
CAG-977 abundance in stool	GCST90032311	rs118074685	C	T	0.0510102	0.188868	0.0354652	1.00706e-07	5959	0.00473671	28.3509	0.19231	41.4853
CAG-977 abundance in stool	GCST90032311	rs118168871	T	C	0.0137356	-0.322212	0.0683321	2.41257e-06	5959	0.00371743	22.2274	0.19231	41.4853
CAG-977 abundance in stool	GCST90032311	rs12452413	T	G	0.578418	-0.070884	0.0159518	8.8451e-06	5959	0.00330268	19.7393	0.19231	41.4853
CAG-977 abundance in stool	GCST90032311	rs13044558	C	T	0.415228	-0.0749452	0.015995	2.79224e-06	5959	0.0036707	21.9469	0.19231	41.4853
CAG-977 abundance in stool	GCST90032311	rs138904930	T	C	0.0179784	-0.302467	0.0587761	2.65974e-07	5959	0.00442441	26.4733	0.19231	41.4853
CAG-977 abundance in stool	GCST90032311	rs139283559	C	T	0.00787749	-0.396756	0.0891982	8.66626e-06	5959	0.00330919	19.7783	0.19231	41.4853
CAG-977 abundance in stool	GCST90032311	rs142114163	G	T	0.0174529	-0.269205	0.0608845	9.79869e-06	5959	0.00327007	19.5437	0.19231	41.4853
CAG-977 abundance in stool	GCST90032311	rs1495741	A	G	0.773699	-0.383631	0.01834	3.69349e-97	5959	0.0684042	437.404	0.19231	41.4853
CAG-977 abundance in stool	GCST90032311	rs150000692	A	G	0.00864681	-0.380872	0.0859599	9.38797e-06	5959	0.00328371	19.6255	0.19231	41.4853
CAG-977 abundance in stool	GCST90032311	rs150120849	A	G	0.0152566	-0.287333	0.0645675	8.58231e-06	5959	0.00331229	19.7969	0.19231	41.4853
CAG-977 abundance in stool	GCST90032311	rs186678652	G	A	0.0135356	-0.322589	0.0689521	2.89051e-06	5959	0.00365964	21.8806	0.19231	41.4853
CAG-977 abundance in stool	GCST90032311	rs220835	A	G	0.558292	0.0740757	0.0160329	3.83313e-06	5959	0.00356945	21.3394	0.19231	41.4853
CAG-977 abundance in stool	GCST90032311	rs2472297	T	C	0.250532	0.121476	0.0180871	1.86566e-11	5959	0.00751268	45.0918	0.19231	41.4853
CAG-977 abundance in stool	GCST90032311	rs28491826	G	C	0.199507	-0.0913141	0.0198411	4.17911e-06	5959	0.00354185	21.1738	0.19231	41.4853
CAG-977 abundance in stool	GCST90032311	rs3884606	A	G	0.531943	-0.0782774	0.0158061	7.33211e-07	5959	0.00409889	24.5176	0.19231	41.4853
CAG-977 abundance in stool	GCST90032311	rs4500980	A	C	0.179482	-0.0935562	0.0209129	7.69093e-06	5959	0.00334724	20.0065	0.19231	41.4853
CAG-977 abundance in stool	GCST90032311	rs4516123	G	A	0.793414	0.0878239	0.0196273	7.65621e-06	5959	0.00334868	20.0151	0.19231	41.4853
CAG-977 abundance in stool	GCST90032311	rs72760522	A	G	0.22392	0.0865353	0.0193313	7.58999e-06	5959	0.00335145	20.0317	0.19231	41.4853
CAG-977 abundance in stool	GCST90032311	rs72778718	C	T	0.0736201	-0.1428	0.0315591	6.04401e-06	5959	0.00342408	20.4673	0.19231	41.4853
CAG-977 abundance in stool	GCST90032311	rs73073176	T	C	0.129961	-0.125807	0.0236067	9.85963e-08	5959	0.00474352	28.3918	0.19231	41.4853
CAG-977 abundance in stool	GCST90032311	rs73198941	T	C	0.0458469	-0.177052	0.0376442	2.55989e-06	5959	0.00369848	22.1136	0.19231	41.4853
CAG-977 abundance in stool	GCST90032311	rs74496890	C	T	0.0446713	-0.185067	0.0385401	1.57141e-06	5959	0.00385462	23.0508	0.19231	41.4853
CAG-977 abundance in stool	GCST90032311	rs745659	C	T	0.556917	-0.0783272	0.0160619	1.07939e-06	5959	0.00397492	23.7731	0.19231	41.4853
CAG-977 abundance in stool	GCST90032311	rs76829461	T	G	0.0125688	0.315978	0.0712521	9.22227e-06	5959	0.00328938	19.6595	0.19231	41.4853
CAG-977 abundance in stool	GCST90032311	rs76995020	C	T	0.0376669	0.190044	0.0419604	5.92278e-06	5959	0.00343055	20.5061	0.19231	41.4853
CAG-977 abundance in stool	GCST90032311	rs79694830	T	C	0.0599697	0.153795	0.0332626	3.77025e-06	5959	0.00357473	21.3711	0.19231	41.4853
Caloranaerobacteraceae abundance in stool	GCST90032312	rs10491204	C	T	0.166583	-0.0903449	0.0196573	4.30684e-06	5959	0.00353223	21.1161	0.108483	24.8779
Caloranaerobacteraceae abundance in stool	GCST90032312	rs10842905	C	T	0.324238	-0.0735425	0.0156309	2.53936e-06	5959	0.00370105	22.1291	0.108483	24.8779
Caloranaerobacteraceae abundance in stool	GCST90032312	rs10854220	C	G	0.220431	0.0789261	0.0176483	7.74318e-06	5959	0.00334508	19.9935	0.108483	24.8779
Caloranaerobacteraceae abundance in stool	GCST90032312	rs11065420	C	T	0.142257	-0.0925592	0.0207782	8.40379e-06	5959	0.00331899	19.8371	0.108483	24.8779
Caloranaerobacteraceae abundance in stool	GCST90032312	rs11606857	T	A	0.0225587	0.221719	0.0491894	6.56099e-06	5959	0.0033979	20.3103	0.108483	24.8779
Caloranaerobacteraceae abundance in stool	GCST90032312	rs1171615	T	C	0.770401	0.10909	0.0176477	6.34784e-10	5959	0.00637154	38.1986	0.108483	24.8779
Caloranaerobacteraceae abundance in stool	GCST90032312	rs117911199	A	T	0.0563035	0.144841	0.0318382	5.38289e-06	5959	0.00346104	20.689	0.108483	24.8779
Caloranaerobacteraceae abundance in stool	GCST90032312	rs12812062	G	A	0.101063	-0.111906	0.0242669	3.99838e-06	5959	0.00355597	21.2585	0.108483	24.8779
Caloranaerobacteraceae abundance in stool	GCST90032312	rs139007895	C	G	0.0144901	0.302878	0.0605047	5.56134e-07	5959	0.00418756	25.0502	0.108483	24.8779
Caloranaerobacteraceae abundance in stool	GCST90032312	rs1421095	A	G	0.38147	0.076066	0.0150595	4.39432e-07	5959	0.00426316	25.5044	0.108483	24.8779
Caloranaerobacteraceae abundance in stool	GCST90032312	rs143649509	C	T	0.0278748	-0.213947	0.0443443	1.40229e-06	5959	0.00389108	23.2697	0.108483	24.8779
Caloranaerobacteraceae abundance in stool	GCST90032312	rs147532082	T	C	0.00712618	0.392954	0.0858629	4.72756e-06	5959	0.00350248	20.9376	0.108483	24.8779
Caloranaerobacteraceae abundance in stool	GCST90032312	rs16836622	T	C	0.0619083	-0.140822	0.0302335	3.19586e-06	5959	0.00362754	21.6879	0.108483	24.8779
Caloranaerobacteraceae abundance in stool	GCST90032312	rs17017528	C	A	0.33616	-0.0724645	0.0157257	4.06502e-06	5959	0.00355069	21.2268	0.108483	24.8779
Caloranaerobacteraceae abundance in stool	GCST90032312	rs1997814	G	T	0.69392	0.0730064	0.0164288	8.83813e-06	5959	0.00330293	19.7408	0.108483	24.8779
Caloranaerobacteraceae abundance in stool	GCST90032312	rs208929	T	C	0.509517	-0.0694677	0.0147855	2.6225e-06	5959	0.00369075	22.0672	0.108483	24.8779
Caloranaerobacteraceae abundance in stool	GCST90032312	rs2555772	G	A	0.802899	-0.0894847	0.0183701	1.10914e-06	5959	0.00396621	23.7208	0.108483	24.8779
Caloranaerobacteraceae abundance in stool	GCST90032312	rs28657807	T	C	0.0989801	-0.110883	0.0244742	5.88143e-06	5959	0.00343278	20.5195	0.108483	24.8779
Caloranaerobacteraceae abundance in stool	GCST90032312	rs4468303	G	A	0.49925	0.0708498	0.01466	1.34582e-06	5959	0.00390424	23.3487	0.108483	24.8779
Caloranaerobacteraceae abundance in stool	GCST90032312	rs4712424	T	C	0.69202	-0.074006	0.0161679	4.70922e-06	5959	0.00350372	20.945	0.108483	24.8779
Caloranaerobacteraceae abundance in stool	GCST90032312	rs4966025	A	G	0.706308	-0.0723473	0.0161652	7.62339e-06	5959	0.00335005	20.0233	0.108483	24.8779
Caloranaerobacteraceae abundance in stool	GCST90032312	rs59758866	G	C	0.273504	0.0765903	0.0167913	5.08358e-06	5959	0.0034793	20.7986	0.108483	24.8779
Caloranaerobacteraceae abundance in stool	GCST90032312	rs7028575	T	C	0.0272088	0.214994	0.0446048	1.43577e-06	5959	0.00388353	23.2244	0.108483	24.8779
Caloranaerobacteraceae abundance in stool	GCST90032312	rs72763369	G	A	0.0532348	-0.161689	0.032374	5.90162e-07	5959	0.00416851	24.9358	0.108483	24.8779
Caloranaerobacteraceae abundance in stool	GCST90032312	rs72765698	T	A	0.203824	0.089272	0.0189406	2.43783e-06	5959	0.0037141	22.2074	0.108483	24.8779
Caloranaerobacteraceae abundance in stool	GCST90032312	rs72892125	G	A	0.0137265	0.282753	0.0626031	6.28412e-06	5959	0.00341166	20.3928	0.108483	24.8779
Caloranaerobacteraceae abundance in stool	GCST90032312	rs76160867	C	T	0.0211328	0.228068	0.0501209	5.35549e-06	5959	0.00346267	20.6988	0.108483	24.8779
Caloranaerobacteraceae abundance in stool	GCST90032312	rs78027022	C	T	0.0132064	-0.2869	0.063117	5.47981e-06	5959	0.00345535	20.6549	0.108483	24.8779
Caloranaerobacteraceae abundance in stool	GCST90032312	rs79006389	A	T	0.112843	0.113524	0.0230603	8.52625e-07	5959	0.00405051	24.227	0.108483	24.8779
Caloranaerobacter abundance in stool	GCST90032313	rs10508366	T	C	0.221501	0.0781722	0.0176171	9.10981e-06	5959	0.00329329	19.6829	0.116978	24.5328
Caloranaerobacter abundance in stool	GCST90032313	rs10990704	G	A	0.197139	0.0834212	0.0178633	3.01233e-06	5959	0.00364644	21.8014	0.116978	24.5328
Caloranaerobacter abundance in stool	GCST90032313	rs116582833	G	C	0.00785565	0.391272	0.0809225	1.33049e-06	5959	0.00390791	23.3708	0.116978	24.5328
Caloranaerobacter abundance in stool	GCST90032313	rs11712192	A	G	0.212052	-0.0774693	0.0173433	7.9393e-06	5959	0.00333711	19.9457	0.116978	24.5328
Caloranaerobacter abundance in stool	GCST90032313	rs13015567	G	A	0.490931	0.0650054	0.0145563	7.97733e-06	5959	0.00333559	19.9366	0.116978	24.5328
Caloranaerobacter abundance in stool	GCST90032313	rs13188284	A	G	0.0445904	0.158341	0.0349046	5.72244e-06	5959	0.00344152	20.572	0.116978	24.5328
Caloranaerobacter abundance in stool	GCST90032313	rs1342862	T	C	0.941104	-0.135395	0.0301379	7.03866e-06	5959	0.00337549	20.1759	0.116978	24.5328
Caloranaerobacter abundance in stool	GCST90032313	rs143392449	A	G	0.00873201	-0.377156	0.0763483	7.81467e-07	5959	0.00407845	24.3948	0.116978	24.5328
Caloranaerobacter abundance in stool	GCST90032313	rs143818540	C	A	0.0102341	0.329364	0.071026	3.53107e-06	5959	0.00359567	21.4967	0.116978	24.5328
Caloranaerobacter abundance in stool	GCST90032313	rs145280738	T	C	0.0542645	0.144481	0.0314811	4.44411e-06	5959	0.00352222	21.056	0.116978	24.5328
Caloranaerobacter abundance in stool	GCST90032313	rs145495104	A	C	0.0222906	-0.217764	0.0477565	5.11824e-06	5959	0.00347713	20.7855	0.116978	24.5328
Caloranaerobacter abundance in stool	GCST90032313	rs147855120	G	C	0.0110222	0.318954	0.068269	2.98255e-06	5959	0.00364962	21.8204	0.116978	24.5328
Caloranaerobacter abundance in stool	GCST90032313	rs150629	T	G	0.0459503	0.157804	0.0341147	3.73355e-06	5959	0.00357786	21.3898	0.116978	24.5328
Caloranaerobacter abundance in stool	GCST90032313	rs189566296	G	A	0.0100712	0.32836	0.071663	4.60546e-06	5959	0.00351083	20.9877	0.116978	24.5328
Caloranaerobacter abundance in stool	GCST90032313	rs200644655	A	T	0.00435423	0.497946	0.108284	4.25506e-06	5959	0.0035361	21.1393	0.116978	24.5328
Caloranaerobacter abundance in stool	GCST90032313	rs385867	C	T	0.333481	0.0689645	0.0153722	7.24663e-06	5959	0.00336621	20.1202	0.116978	24.5328
Caloranaerobacter abundance in stool	GCST90032313	rs45499402	C	G	0.109273	0.101185	0.0227796	8.91626e-06	5959	0.00330013	19.724	0.116978	24.5328
Caloranaerobacter abundance in stool	GCST90032313	rs56845794	T	C	0.181796	0.082882	0.0185049	7.5021e-06	5959	0.00335517	20.054	0.116978	24.5328
Caloranaerobacter abundance in stool	GCST90032313	rs62153182	G	C	0.171593	-0.0957719	0.0188723	3.88039e-07	5959	0.00430309	25.7443	0.116978	24.5328
Caloranaerobacter abundance in stool	GCST90032313	rs62191027	C	T	0.0679618	-0.132928	0.0281098	2.25757e-06	5959	0.00373867	22.3548	0.116978	24.5328
Caloranaerobacter abundance in stool	GCST90032313	rs651578	C	T	0.23977	0.108058	0.0166901	9.52039e-11	5959	0.00698519	41.9035	0.116978	24.5328
Caloranaerobacter abundance in stool	GCST90032313	rs7203642	G	A	0.190269	-0.0894977	0.0181837	8.57237e-07	5959	0.00404878	24.2166	0.116978	24.5328
Caloranaerobacter abundance in stool	GCST90032313	rs72815298	A	G	0.0696069	0.125715	0.02843	9.78306e-06	5959	0.00327058	19.5468	0.116978	24.5328
Caloranaerobacter abundance in stool	GCST90032313	rs72972215	G	A	0.0532973	-0.147051	0.0316176	3.30454e-06	5959	0.00361686	21.6238	0.116978	24.5328
Caloranaerobacter abundance in stool	GCST90032313	rs73202145	A	C	0.117526	0.108257	0.0228722	2.21088e-06	5959	0.00374536	22.395	0.116978	24.5328
Caloranaerobacter abundance in stool	GCST90032313	rs7531202	C	A	0.56601	0.0637923	0.0142856	7.98832e-06	5959	0.00333515	19.934	0.116978	24.5328
Caloranaerobacter abundance in stool	GCST90032313	rs757002	G	A	0.0907253	-0.111239	0.0247971	7.25836e-06	5959	0.0033657	20.1172	0.116978	24.5328
Caloranaerobacter abundance in stool	GCST90032313	rs7654754	A	G	0.525055	0.0665448	0.0142416	2.97462e-06	5959	0.00365047	21.8255	0.116978	24.5328
Caloranaerobacter abundance in stool	GCST90032313	rs76557465	T	G	0.032727	-0.185051	0.0400543	3.83734e-06	5959	0.0035691	21.3373	0.116978	24.5328
Caloranaerobacter abundance in stool	GCST90032313	rs7788070	C	T	0.897959	0.104794	0.0235424	8.53568e-06	5959	0.00331403	19.8073	0.116978	24.5328
Caloranaerobacter abundance in stool	GCST90032313	rs79574620	T	C	0.040125	0.161211	0.0361259	8.10176e-06	5959	0.00333066	19.907	0.116978	24.5328
Caloranaerobacter abundance in stool	GCST90032313	rs9649366	G	A	0.0343094	0.179925	0.0399159	6.55643e-06	5959	0.00339813	20.3117	0.116978	24.5328
Campylobacter D abundance in stool	GCST90032314	rs10194878	C	T	0.283189	0.0813778	0.0175452	3.5149e-06	5959	0.00359714	21.5055	0.178524	42.9426
Campylobacter D abundance in stool	GCST90032314	rs10203323	T	C	0.0886995	-0.13102	0.0276595	2.17023e-06	5959	0.00375129	22.4306	0.178524	42.9426
Campylobacter D abundance in stool	GCST90032314	rs10255696	A	G	0.868001	0.103776	0.0234426	9.56357e-06	5959	0.0032778	19.5901	0.178524	42.9426
Campylobacter D abundance in stool	GCST90032314	rs114116422	C	T	0.00712664	-0.415201	0.0933003	8.58075e-06	5959	0.00331235	19.7973	0.178524	42.9426
Campylobacter D abundance in stool	GCST90032314	rs114987354	T	G	0.0234878	-0.241457	0.0517466	3.06907e-06	5959	0.00364048	21.7656	0.178524	42.9426
Campylobacter D abundance in stool	GCST90032314	rs115520044	A	G	0.0167993	0.289232	0.0614799	2.54493e-06	5959	0.00370035	22.1249	0.178524	42.9426
Campylobacter D abundance in stool	GCST90032314	rs11599254	T	C	0.0839232	0.138417	0.0283543	1.05179e-06	5959	0.00398322	23.8229	0.178524	42.9426
Campylobacter D abundance in stool	GCST90032314	rs117910128	T	G	0.0071646	-0.475628	0.0932675	3.40352e-07	5959	0.0043452	25.9973	0.178524	42.9426
Campylobacter D abundance in stool	GCST90032314	rs150375427	A	C	0.0283535	-0.225158	0.0476432	2.29075e-06	5959	0.003734	22.3268	0.178524	42.9426
Campylobacter D abundance in stool	GCST90032314	rs2102593	T	C	0.395583	-0.0723134	0.0162752	8.86451e-06	5959	0.00330199	19.7351	0.178524	42.9426
Campylobacter D abundance in stool	GCST90032314	rs2106727	G	A	0.628515	0.10558	0.0164071	1.23458e-10	5959	0.00690111	41.3956	0.178524	42.9426
Campylobacter D abundance in stool	GCST90032314	rs2472297	T	C	0.250094	0.148933	0.0180443	1.5351e-16	5959	0.0113029	68.1014	0.178524	42.9426
Campylobacter D abundance in stool	GCST90032314	rs2722276	A	G	0.516119	0.0710919	0.0156926	5.89051e-06	5959	0.00343229	20.5166	0.178524	42.9426
Campylobacter D abundance in stool	GCST90032314	rs35380474	C	T	0.0341067	0.192012	0.043398	9.66912e-06	5959	0.00327431	19.5691	0.178524	42.9426
Campylobacter D abundance in stool	GCST90032314	rs35570672	C	T	0.777038	0.36773	0.0185198	9.77069e-88	5959	0.0620567	394.13	0.178524	42.9426
Campylobacter D abundance in stool	GCST90032314	rs4728259	T	C	0.0244444	-0.232945	0.0514963	6.0817e-06	5959	0.0034221	20.4554	0.178524	42.9426
Campylobacter D abundance in stool	GCST90032314	rs6036187	C	A	0.615098	-0.0789235	0.0162157	1.13245e-06	5959	0.00395954	23.6808	0.178524	42.9426
Campylobacter D abundance in stool	GCST90032314	rs61984133	A	T	0.333788	-0.076645	0.0171249	7.61804e-06	5959	0.00335028	20.0247	0.178524	42.9426
Campylobacter D abundance in stool	GCST90032314	rs62323622	G	C	0.0324348	-0.203627	0.0445351	4.82443e-06	5959	0.003496	20.8987	0.178524	42.9426
Campylobacter D abundance in stool	GCST90032314	rs6549098	A	G	0.618229	0.0754316	0.0166273	5.71653e-06	5959	0.00344185	20.5739	0.178524	42.9426
Campylobacter D abundance in stool	GCST90032314	rs7104588	G	A	0.323255	0.0788943	0.0171455	4.19544e-06	5959	0.0035406	21.1663	0.178524	42.9426
Campylobacter D abundance in stool	GCST90032314	rs72790846	T	G	0.0498737	0.163666	0.0365907	7.71712e-06	5959	0.00334616	20	0.178524	42.9426
Campylobacter D abundance in stool	GCST90032314	rs73210513	C	T	0.173875	0.0969229	0.0208367	3.29453e-06	5959	0.00361782	21.6296	0.178524	42.9426
Campylobacter D abundance in stool	GCST90032314	rs74586414	G	A	0.103832	-0.12483	0.0258102	1.32172e-06	5959	0.00391003	23.3835	0.178524	42.9426
Campylobacter D abundance in stool	GCST90032314	rs75830388	C	T	0.013178	0.332712	0.0699693	1.98334e-06	5959	0.0037801	22.6035	0.178524	42.9426
Campylobacter D abundance in stool	GCST90032314	rs77056632	T	C	0.00523329	-0.525358	0.109605	1.64147e-06	5959	0.00384066	22.967	0.178524	42.9426
Campylobacter D abundance in stool	GCST90032314	rs78121311	G	T	0.0397511	-0.215132	0.0408736	1.41455e-07	5959	0.00462739	27.6935	0.178524	42.9426
Campylobacter D abundance in stool	GCST90032314	rs78780969	G	C	0.0117099	-0.324625	0.0729169	8.50798e-06	5959	0.00331506	19.8135	0.178524	42.9426
Campylobacter D abundance in stool	GCST90032314	rs80347317	A	G	0.00799087	0.430429	0.0884917	1.15002e-06	5959	0.00395461	23.6511	0.178524	42.9426
Campylobacter D abundance in stool	GCST90032314	rs9649366	G	A	0.0340181	-0.197543	0.0444033	8.63369e-06	5959	0.00331039	19.7855	0.178524	42.9426
Cetobacterium A abundance in stool	GCST90032315	rs11110758	C	G	0.265796	0.0752996	0.0160192	2.59418e-06	5959	0.00369422	22.0881	0.0695414	23.3618
Cetobacterium A abundance in stool	GCST90032315	rs11803990	G	C	0.0744877	0.122385	0.0268663	5.23021e-06	5959	0.00347022	20.7441	0.0695414	23.3618
Cetobacterium A abundance in stool	GCST90032315	rs12791153	T	A	0.0746343	-0.124543	0.0269705	3.87925e-06	5959	0.00356563	21.3164	0.0695414	23.3618
Cetobacterium A abundance in stool	GCST90032315	rs144715999	T	C	0.0461943	-0.170892	0.0345026	7.30712e-07	5959	0.00409998	24.5242	0.0695414	23.3618
Cetobacterium A abundance in stool	GCST90032315	rs145979074	T	C	0.00918555	0.353517	0.074216	1.90402e-06	5959	0.00379316	22.6819	0.0695414	23.3618
Cetobacterium A abundance in stool	GCST90032315	rs149350392	T	C	0.0216069	0.220663	0.0491089	7.01146e-06	5959	0.00337673	20.1833	0.0695414	23.3618
Cetobacterium A abundance in stool	GCST90032315	rs150015679	C	G	0.0281208	0.195403	0.0427391	4.831e-06	5959	0.00349557	20.8961	0.0695414	23.3618
Cetobacterium A abundance in stool	GCST90032315	rs150370225	A	G	0.0139109	-0.269782	0.0609098	9.4581e-06	5959	0.00328134	19.6113	0.0695414	23.3618
Cetobacterium A abundance in stool	GCST90032315	rs186217680	T	C	0.00928188	0.329017	0.0727932	6.18728e-06	5959	0.00341661	20.4225	0.0695414	23.3618
Cetobacterium A abundance in stool	GCST90032315	rs2128866	T	G	0.391683	-0.0646868	0.014533	8.54599e-06	5959	0.00331364	19.805	0.0695414	23.3618
Cetobacterium A abundance in stool	GCST90032315	rs2304535	A	C	0.0118322	0.308373	0.065536	2.5337e-06	5959	0.00370176	22.1333	0.0695414	23.3618
Cetobacterium A abundance in stool	GCST90032315	rs28540578	C	G	0.0252142	0.205256	0.0451572	5.48399e-06	5959	0.0034551	20.6534	0.0695414	23.3618
Cetobacterium A abundance in stool	GCST90032315	rs4997081	C	G	0.191514	-0.081632	0.0180585	6.17171e-06	5959	0.00341741	20.4273	0.0695414	23.3618
Cetobacterium A abundance in stool	GCST90032315	rs6704782	T	A	0.230577	-0.0931593	0.0167526	2.68408e-08	5959	0.00516258	30.9131	0.0695414	23.3618
Cetobacterium A abundance in stool	GCST90032315	rs72761290	A	C	0.0754562	0.121595	0.0274513	9.44603e-06	5959	0.00328174	19.6137	0.0695414	23.3618
Cetobacterium A abundance in stool	GCST90032315	rs72835848	T	C	0.0326869	0.178642	0.0400386	8.12952e-06	5959	0.00332957	19.9005	0.0695414	23.3618
Cetobacterium A abundance in stool	GCST90032315	rs72979812	A	G	0.021343	0.243983	0.0490132	6.42765e-07	5959	0.00414112	24.7712	0.0695414	23.3618
Cetobacterium A abundance in stool	GCST90032315	rs78307818	A	G	0.0495227	0.15342	0.0327636	2.8321e-06	5959	0.00366617	21.9197	0.0695414	23.3618
Cetobacterium A abundance in stool	GCST90032315	rs9299178	C	T	0.142041	-0.0988014	0.0205107	1.45684e-06	5959	0.00387886	23.1963	0.0695414	23.3618
CHKCI006 sp900018345 abundance in stool	GCST90032316	rs116040531	C	T	0.0522741	-0.163887	0.0341548	1.59971e-06	5959	0.00384891	23.0165	0.0715417	22.8774
CHKCI006 sp900018345 abundance in stool	GCST90032316	rs117207518	A	C	0.0220705	0.244724	0.0512895	1.82927e-06	5959	0.00380598	22.7589	0.0715417	22.8774
CHKCI006 sp900018345 abundance in stool	GCST90032316	rs117427640	C	T	0.00719249	0.441853	0.0889674	6.81862e-07	5959	0.00412218	24.6574	0.0715417	22.8774
CHKCI006 sp900018345 abundance in stool	GCST90032316	rs117472494	T	C	0.0203612	-0.236351	0.0526462	7.14167e-06	5959	0.00337086	20.1481	0.0715417	22.8774
CHKCI006 sp900018345 abundance in stool	GCST90032316	rs117488453	A	G	0.0126759	-0.305696	0.0665886	4.41517e-06	5959	0.0035243	21.0685	0.0715417	22.8774
CHKCI006 sp900018345 abundance in stool	GCST90032316	rs117712099	A	G	0.0262361	0.220517	0.0472613	3.07253e-06	5959	0.00364012	21.7634	0.0715417	22.8774
CHKCI006 sp900018345 abundance in stool	GCST90032316	rs117943440	G	A	0.0243174	0.221422	0.0486208	5.26205e-06	5959	0.00346829	20.7325	0.0715417	22.8774
CHKCI006 sp900018345 abundance in stool	GCST90032316	rs12294218	G	A	0.127924	-0.103232	0.0224522	4.26859e-06	5959	0.00353508	21.1332	0.0715417	22.8774
CHKCI006 sp900018345 abundance in stool	GCST90032316	rs12952224	A	T	0.045278	0.161835	0.0364723	9.11353e-06	5959	0.00329316	19.6822	0.0715417	22.8774
CHKCI006 sp900018345 abundance in stool	GCST90032316	rs138557597	C	T	0.0197376	0.257301	0.054388	2.23591e-06	5959	0.00374175	22.3733	0.0715417	22.8774
CHKCI006 sp900018345 abundance in stool	GCST90032316	rs17264911	T	C	0.0155152	0.276956	0.0609334	5.48767e-06	5959	0.00345489	20.6521	0.0715417	22.8774
CHKCI006 sp900018345 abundance in stool	GCST90032316	rs34176686	A	G	0.140625	-0.101076	0.0216503	3.03299e-06	5959	0.00364426	21.7883	0.0715417	22.8774
CHKCI006 sp900018345 abundance in stool	GCST90032316	rs57215963	T	G	0.0882676	0.126879	0.0266062	1.85349e-06	5959	0.00380177	22.7336	0.0715417	22.8774
CHKCI006 sp900018345 abundance in stool	GCST90032316	rs57431619	G	T	0.064743	-0.1373	0.0304753	6.6283e-06	5959	0.00339465	20.2908	0.0715417	22.8774
CHKCI006 sp900018345 abundance in stool	GCST90032316	rs61322733	G	A	0.248032	-0.0793594	0.0176067	6.56451e-06	5959	0.00339773	20.3093	0.0715417	22.8774
CHKCI006 sp900018345 abundance in stool	GCST90032316	rs7220758	A	G	0.0346371	0.182757	0.0410783	8.62745e-06	5959	0.00331062	19.7869	0.0715417	22.8774
CHKCI006 sp900018345 abundance in stool	GCST90032316	rs72753775	G	C	0.0166993	0.259478	0.058639	9.6439e-06	5959	0.00327514	19.5741	0.0715417	22.8774
CHKCI006 sp900018345 abundance in stool	GCST90032316	rs75043930	T	A	0.0295477	0.207419	0.0442977	2.83553e-06	5959	0.00366578	21.9174	0.0715417	22.8774
CHKCI006 sp900018345 abundance in stool	GCST90032316	rs937729	G	T	0.278148	0.0764968	0.0166186	4.16282e-06	5959	0.0035431	21.1813	0.0715417	22.8774
CHKCI006 sp900018345 abundance in stool	GCST90032316	rs9557550	A	T	0.0350225	0.190719	0.0405244	2.52283e-06	5959	0.00370314	22.1416	0.0715417	22.8774
Chloroflexales abundance in stool	GCST90032317	rs111430959	A	T	0.0470745	0.16182	0.0345014	2.72879e-06	5959	0.00367805	21.991	0.0644959	24.0934
Chloroflexales abundance in stool	GCST90032317	rs11620293	A	T	0.013315	-0.296906	0.0638006	3.26102e-06	5959	0.00362109	21.6492	0.0644959	24.0934
Chloroflexales abundance in stool	GCST90032317	rs11740651	A	C	0.143327	-0.0979582	0.0212169	3.89347e-06	5959	0.00356446	21.3094	0.0644959	24.0934
Chloroflexales abundance in stool	GCST90032317	rs144098166	G	A	0.0104044	0.401517	0.0725569	3.13326e-08	5959	0.00511271	30.6129	0.0644959	24.0934
Chloroflexales abundance in stool	GCST90032317	rs17080021	A	G	0.397715	-0.0688422	0.014996	4.41753e-06	5959	0.00352413	21.0675	0.0644959	24.0934
Chloroflexales abundance in stool	GCST90032317	rs2101813	C	G	0.185765	-0.0859494	0.0186993	4.2986e-06	5959	0.00353285	21.1198	0.0644959	24.0934
Chloroflexales abundance in stool	GCST90032317	rs4328946	T	G	0.403795	0.0681828	0.0150551	5.92961e-06	5959	0.00343018	20.5039	0.0644959	24.0934
Chloroflexales abundance in stool	GCST90032317	rs4819811	G	A	0.629053	-0.0721181	0.015914	5.85e-06	5959	0.00343449	20.5298	0.0644959	24.0934
Chloroflexales abundance in stool	GCST90032317	rs62089830	A	G	0.0112991	0.311816	0.070078	8.60479e-06	5959	0.00331146	19.7919	0.0644959	24.0934
Chloroflexales abundance in stool	GCST90032317	rs6575250	G	C	0.775355	0.0785019	0.0176416	8.59433e-06	5959	0.00331185	19.7942	0.0644959	24.0934
Chloroflexales abundance in stool	GCST90032317	rs6843943	G	C	0.212299	0.0834569	0.0179764	3.44083e-06	5959	0.00360394	21.5463	0.0644959	24.0934
Chloroflexales abundance in stool	GCST90032317	rs7654754	A	G	0.525959	0.065082	0.01471	9.67388e-06	5959	0.00327415	19.5682	0.0644959	24.0934
Chloroflexales abundance in stool	GCST90032317	rs77400282	A	G	0.0265319	-0.205227	0.0456758	7.01861e-06	5959	0.0033764	20.1814	0.0644959	24.0934
Chloroflexales abundance in stool	GCST90032317	rs77473150	T	A	0.00809717	0.370736	0.0813565	5.19063e-06	5959	0.00347265	20.7587	0.0644959	24.0934
Chloroflexales abundance in stool	GCST90032317	rs77924615	A	G	0.19047	-0.116107	0.0189775	9.46739e-10	5959	0.00624232	37.4191	0.0644959	24.0934
Chloroflexales abundance in stool	GCST90032317	rs79799178	G	A	0.172594	-0.101195	0.0193292	1.64678e-07	5959	0.00457851	27.3996	0.0644959	24.0934
Chloroflexales abundance in stool	GCST90032317	rs9848541	A	C	0.638976	-0.07074	0.0156277	5.99465e-06	5959	0.0034267	20.483	0.0644959	24.0934
Chromatiales abundance in stool	GCST90032318	rs10029860	A	C	0.52504	0.0827734	0.0145693	1.3363e-08	5959	0.00538747	32.267	0.136546	28.3932
Chromatiales abundance in stool	GCST90032318	rs11667953	A	T	0.564635	0.0670288	0.0149878	7.74102e-06	5959	0.00334517	19.9941	0.136546	28.3932
Chromatiales abundance in stool	GCST90032318	rs1169302	G	T	0.424185	0.0703678	0.0148577	2.17852e-06	5959	0.00375007	22.4233	0.136546	28.3932
Chromatiales abundance in stool	GCST90032318	rs117220589	T	C	0.0253597	0.205439	0.0461891	8.67619e-06	5959	0.00330883	19.7761	0.136546	28.3932
Chromatiales abundance in stool	GCST90032318	rs117958023	C	T	0.0122726	-0.431655	0.0664494	8.24862e-11	5959	0.00703159	42.1838	0.136546	28.3932
Chromatiales abundance in stool	GCST90032318	rs11847973	A	C	0.646594	0.0694257	0.0155452	7.96756e-06	5959	0.00333598	19.9389	0.136546	28.3932
Chromatiales abundance in stool	GCST90032318	rs11928501	A	C	0.980934	-0.238695	0.0524817	5.41178e-06	5959	0.00345933	20.6788	0.136546	28.3932
Chromatiales abundance in stool	GCST90032318	rs145480011	G	A	0.0804689	0.121247	0.0269179	6.65839e-06	5959	0.00339321	20.2821	0.136546	28.3932
Chromatiales abundance in stool	GCST90032318	rs146662153	T	C	0.0136108	0.287188	0.0632562	5.62338e-06	5959	0.0034471	20.6054	0.136546	28.3932
Chromatiales abundance in stool	GCST90032318	rs148141225	T	C	0.0237541	-0.215968	0.0480762	7.04905e-06	5959	0.00337502	20.1731	0.136546	28.3932
Chromatiales abundance in stool	GCST90032318	rs150297213	G	C	0.0298343	0.19183	0.0431147	8.61528e-06	5959	0.00331107	19.7896	0.136546	28.3932
Chromatiales abundance in stool	GCST90032318	rs1506925	C	G	0.895604	0.113301	0.0240218	2.39829e-06	5959	0.00371933	22.2388	0.136546	28.3932
Chromatiales abundance in stool	GCST90032318	rs16942363	T	C	0.0125353	0.319391	0.0650751	9.19925e-07	5959	0.00402615	24.0807	0.136546	28.3932
Chromatiales abundance in stool	GCST90032318	rs2242047	T	C	0.015545	-0.341909	0.0589871	6.77798e-09	5959	0.0056065	33.5862	0.136546	28.3932
Chromatiales abundance in stool	GCST90032318	rs2278278	A	C	0.874215	0.101238	0.0224889	6.74161e-06	5959	0.00338924	20.2584	0.136546	28.3932
Chromatiales abundance in stool	GCST90032318	rs2876012	T	C	0.841815	-0.090324	0.0200627	6.72898e-06	5959	0.00338984	20.262	0.136546	28.3932
Chromatiales abundance in stool	GCST90032318	rs4845401	G	C	0.416207	-0.0666472	0.0149853	8.68733e-06	5959	0.00330842	19.7737	0.136546	28.3932
Chromatiales abundance in stool	GCST90032318	rs55860423	T	C	0.536336	-0.064802	0.0146627	9.89234e-06	5959	0.00326704	19.5255	0.136546	28.3932
Chromatiales abundance in stool	GCST90032318	rs55990066	C	T	0.062868	-0.282315	0.0300068	5.03903e-21	5959	0.014637	88.4877	0.136546	28.3932
Chromatiales abundance in stool	GCST90032318	rs57179147	A	G	0.124641	0.100892	0.0228093	9.7212e-06	5959	0.0032726	19.5589	0.136546	28.3932
Chromatiales abundance in stool	GCST90032318	rs58495411	C	G	0.380215	0.0670684	0.0151586	9.66903e-06	5959	0.00327431	19.5691	0.136546	28.3932
Chromatiales abundance in stool	GCST90032318	rs60918373	A	T	0.160568	0.0972348	0.0198894	1.01465e-06	5959	0.00399474	23.8921	0.136546	28.3932
Chromatiales abundance in stool	GCST90032318	rs6456703	T	C	0.246312	0.0855064	0.017027	5.11862e-07	5959	0.00421418	25.2101	0.136546	28.3932
Chromatiales abundance in stool	GCST90032318	rs6555016	T	C	0.0435606	0.165706	0.0354943	3.03371e-06	5959	0.00364418	21.7878	0.136546	28.3932
Chromatiales abundance in stool	GCST90032318	rs7187733	C	T	0.678174	-0.0726811	0.0157796	4.10456e-06	5959	0.0035476	21.2083	0.136546	28.3932
Chromatiales abundance in stool	GCST90032318	rs72637690	T	A	0.108277	0.105775	0.023684	7.96602e-06	5959	0.00333604	19.9393	0.136546	28.3932
Chromatiales abundance in stool	GCST90032318	rs72721052	A	G	0.0252987	0.230261	0.0466898	8.15089e-07	5959	0.00406494	24.3137	0.136546	28.3932
Chromatiales abundance in stool	GCST90032318	rs73370164	A	G	0.0368383	0.185684	0.0385633	1.47167e-06	5959	0.00387562	23.1769	0.136546	28.3932
Chromatiales abundance in stool	GCST90032318	rs74682209	A	G	0.0573546	-0.155818	0.0315912	8.12574e-07	5959	0.00406593	24.3196	0.136546	28.3932
Chromatiales abundance in stool	GCST90032318	rs76226949	T	A	0.0137889	-0.294446	0.0622756	2.26617e-06	5959	0.00373745	22.3475	0.136546	28.3932
Chromatiales abundance in stool	GCST90032318	rs76866514	C	A	0.0437018	-0.166189	0.0354757	2.80525e-06	5959	0.00366921	21.938	0.136546	28.3932
Chromatiales abundance in stool	GCST90032318	rs796273	C	T	0.218047	-0.0801594	0.0178036	6.7182e-06	5959	0.00339035	20.265	0.136546	28.3932
Chromatiales abundance in stool	GCST90032318	rs9921797	T	G	0.0662304	0.142327	0.0292013	1.09364e-06	5959	0.00397072	23.7479	0.136546	28.3932
Chromobacteriaceae abundance in stool	GCST90032319	rs115410675	T	A	0.0134721	-0.283493	0.0628332	6.42693e-06	5959	0.00340449	20.3498	0.075021	22.9297
Chromobacteriaceae abundance in stool	GCST90032319	rs117113249	A	G	0.0140828	0.284977	0.0618003	4.00243e-06	5959	0.00355564	21.2565	0.075021	22.9297
Chromobacteriaceae abundance in stool	GCST90032319	rs117576452	T	C	0.0438205	0.168081	0.0359799	2.98972e-06	5959	0.00364885	21.8158	0.075021	22.9297
Chromobacteriaceae abundance in stool	GCST90032319	rs12029016	A	G	0.193287	-0.0926698	0.0185831	6.13944e-07	5959	0.00415583	24.8596	0.075021	22.9297
Chromobacteriaceae abundance in stool	GCST90032319	rs12232768	C	T	0.0372263	-0.17268	0.0384262	6.99604e-06	5959	0.00337743	20.1875	0.075021	22.9297
Chromobacteriaceae abundance in stool	GCST90032319	rs12255822	A	G	0.0915829	-0.113959	0.0250808	5.52819e-06	5959	0.00345254	20.6381	0.075021	22.9297
Chromobacteriaceae abundance in stool	GCST90032319	rs12952883	T	G	0.182167	0.08455	0.019107	9.64066e-06	5959	0.00327525	19.5748	0.075021	22.9297
Chromobacteriaceae abundance in stool	GCST90032319	rs142214219	T	C	0.023824	0.21821	0.0475422	4.43635e-06	5959	0.00352277	21.0594	0.075021	22.9297
Chromobacteriaceae abundance in stool	GCST90032319	rs148515684	A	G	0.0133722	0.294714	0.0634009	3.34488e-06	5959	0.00361298	21.6006	0.075021	22.9297
Chromobacteriaceae abundance in stool	GCST90032319	rs150845270	A	T	0.0115399	-0.326406	0.068219	1.71261e-06	5959	0.00382707	22.8855	0.075021	22.9297
Chromobacteriaceae abundance in stool	GCST90032319	rs187633645	C	A	0.00959553	-0.340206	0.0748762	5.53068e-06	5959	0.0034524	20.6372	0.075021	22.9297
Chromobacteriaceae abundance in stool	GCST90032319	rs189965433	G	A	0.012497	0.309917	0.0655961	2.3054e-06	5959	0.00373197	22.3146	0.075021	22.9297
Chromobacteriaceae abundance in stool	GCST90032319	rs2247536	C	G	0.259367	0.0778303	0.0166804	3.0716e-06	5959	0.00364022	21.764	0.075021	22.9297
Chromobacteriaceae abundance in stool	GCST90032319	rs2563317	A	G	0.282881	-0.0739236	0.0162872	5.65875e-06	5959	0.0034451	20.5934	0.075021	22.9297
Chromobacteriaceae abundance in stool	GCST90032319	rs2776859	T	C	0.539207	0.0698461	0.0150343	3.38788e-06	5959	0.0036089	21.5761	0.075021	22.9297
Chromobacteriaceae abundance in stool	GCST90032319	rs45479293	A	G	0.0220678	0.228661	0.0495372	3.9131e-06	5959	0.00356285	21.2998	0.075021	22.9297
Chromobacteriaceae abundance in stool	GCST90032319	rs7272932	G	T	0.0668371	-0.136353	0.0291371	2.8729e-06	5959	0.00366159	21.8923	0.075021	22.9297
Chromobacteriaceae abundance in stool	GCST90032319	rs77641874	T	A	0.011912	-0.302805	0.066693	5.61791e-06	5959	0.00344741	20.6072	0.075021	22.9297
Chromobacteriaceae abundance in stool	GCST90032319	rs79860030	T	C	0.0140494	0.274341	0.0611305	7.1965e-06	5959	0.00336842	20.1335	0.075021	22.9297
Chromobacteriaceae abundance in stool	GCST90032319	rs9264231	G	A	0.793606	0.0870965	0.0178683	1.09163e-06	5959	0.00397131	23.7514	0.075021	22.9297
Chromobacteriaceae abundance in stool	GCST90032319	rs9924939	C	G	0.516866	-0.0672959	0.0151551	8.9759e-06	5959	0.00329801	19.7112	0.075021	22.9297
Citrobacter A abundance in stool	GCST90032320	rs111794019	C	T	0.0183396	-0.271052	0.060592	7.69871e-06	5959	0.00334692	20.0046	0.0792519	23.2242
Citrobacter A abundance in stool	GCST90032320	rs111890243	G	A	0.00747415	-0.412184	0.0915617	6.74097e-06	5959	0.00338927	20.2586	0.0792519	23.2242
Citrobacter A abundance in stool	GCST90032320	rs114054586	A	C	0.0148951	0.301308	0.0659582	4.92011e-06	5959	0.00348973	20.8611	0.0792519	23.2242
Citrobacter A abundance in stool	GCST90032320	rs12645454	T	C	0.375834	0.0767801	0.0172936	9.00431e-06	5959	0.003297	19.7052	0.0792519	23.2242
Citrobacter A abundance in stool	GCST90032320	rs12658302	A	G	0.428415	0.0741744	0.0166273	8.15778e-06	5959	0.00332846	19.8938	0.0792519	23.2242
Citrobacter A abundance in stool	GCST90032320	rs140428621	G	A	0.00903955	-0.383271	0.0848608	6.28799e-06	5959	0.00341146	20.3916	0.0792519	23.2242
Citrobacter A abundance in stool	GCST90032320	rs140622474	A	G	0.0066508	0.457951	0.0998113	4.47153e-06	5959	0.00352025	21.0442	0.0792519	23.2242
Citrobacter A abundance in stool	GCST90032320	rs150942244	T	C	0.0195981	0.269931	0.0579402	3.18079e-06	5959	0.00362905	21.697	0.0792519	23.2242
Citrobacter A abundance in stool	GCST90032320	rs2009890	G	C	0.309557	-0.081955	0.0174514	2.65066e-06	5959	0.00368734	22.0468	0.0792519	23.2242
Citrobacter A abundance in stool	GCST90032320	rs2457840	T	A	0.11622	0.11783	0.0254565	3.68003e-06	5959	0.00358247	21.4175	0.0792519	23.2242
Citrobacter A abundance in stool	GCST90032320	rs28461186	G	A	0.0284536	-0.219641	0.0488207	6.82958e-06	5959	0.00338511	20.2336	0.0792519	23.2242
Citrobacter A abundance in stool	GCST90032320	rs4237003	G	A	0.983534	0.296035	0.0642285	4.04433e-06	5959	0.00355232	21.2366	0.0792519	23.2242
Citrobacter A abundance in stool	GCST90032320	rs4284207	C	T	0.795839	0.124406	0.0202631	8.27637e-10	5959	0.00628578	37.6812	0.0792519	23.2242
Citrobacter A abundance in stool	GCST90032320	rs488485	C	T	0.841181	-0.10058	0.0227135	9.50212e-06	5959	0.00327986	19.6024	0.0792519	23.2242
Citrobacter A abundance in stool	GCST90032320	rs58915671	T	C	0.0773022	0.133248	0.0301098	9.62624e-06	5959	0.00327572	19.5776	0.0792519	23.2242
Citrobacter A abundance in stool	GCST90032320	rs61983178	G	A	0.0660843	-0.145047	0.0320703	6.10319e-06	5959	0.00342097	20.4487	0.0792519	23.2242
Citrobacter A abundance in stool	GCST90032320	rs74647473	T	C	0.0192038	-0.27355	0.0590853	3.66112e-06	5959	0.00358411	21.4274	0.0792519	23.2242
Citrobacter A abundance in stool	GCST90032320	rs74824990	C	T	0.0499371	0.166878	0.0370956	6.84047e-06	5959	0.0033846	20.2305	0.0792519	23.2242
Citrobacter A abundance in stool	GCST90032320	rs75668523	T	C	0.0710263	0.14907	0.031421	2.0925e-06	5959	0.00376296	22.5006	0.0792519	23.2242
Citrobacter A abundance in stool	GCST90032320	rs7814925	G	C	0.138204	-0.10852	0.0234572	3.72259e-06	5959	0.00357879	21.3955	0.0792519	23.2242
Citrobacter A abundance in stool	GCST90032320	rs78797168	G	A	0.0660839	0.144282	0.032212	7.4945e-06	5959	0.00335549	20.0559	0.0792519	23.2242
Citrobacter A abundance in stool	GCST90032320	rs999992	C	G	0.327447	-0.0823033	0.0174855	2.51456e-06	5959	0.00370419	22.1479	0.0792519	23.2242
Alistipes abundance in stool	GCST90032186	rs10073658	G	A	0.136043	0.104011	0.0231405	6.96484e-06	5959	0.00337886	20.1961	0.101135	24.7157
Alistipes abundance in stool	GCST90032186	rs112264683	C	T	0.00914634	0.368503	0.0824753	7.89393e-06	5959	0.00333894	19.9567	0.101135	24.7157
Alistipes abundance in stool	GCST90032186	rs112307471	A	G	0.0250225	-0.238964	0.0506661	2.39998e-06	5959	0.0037191	22.2374	0.101135	24.7157
Alistipes abundance in stool	GCST90032186	rs112423294	A	G	0.00782144	-0.402137	0.0883872	5.37174e-06	5959	0.0034617	20.693	0.101135	24.7157
Alistipes abundance in stool	GCST90032186	rs116511059	T	C	0.0094268	0.400938	0.0799895	5.37601e-07	5959	0.00419844	25.1155	0.101135	24.7157
Alistipes abundance in stool	GCST90032186	rs12929353	A	G	0.00898891	-0.396283	0.0827237	1.66415e-06	5959	0.00383626	22.9406	0.101135	24.7157
Alistipes abundance in stool	GCST90032186	rs13283163	A	G	0.0526149	0.170526	0.0347529	9.2568e-07	5959	0.00402415	24.0687	0.101135	24.7157
Alistipes abundance in stool	GCST90032186	rs141685561	T	C	0.0739347	-0.143423	0.0298661	1.56931e-06	5959	0.00385505	23.0534	0.101135	24.7157
Alistipes abundance in stool	GCST90032186	rs143985394	G	A	0.0216392	-0.240823	0.0541185	8.59022e-06	5959	0.003312	19.7951	0.101135	24.7157
Alistipes abundance in stool	GCST90032186	rs145409686	C	T	0.0041228	-0.550427	0.120275	4.73036e-06	5959	0.00350229	20.9364	0.101135	24.7157
Alistipes abundance in stool	GCST90032186	rs146175767	T	C	0.0945706	-0.121342	0.0264241	4.38817e-06	5959	0.00352626	21.0803	0.101135	24.7157
Alistipes abundance in stool	GCST90032186	rs147941428	G	A	0.0130043	-0.340237	0.0690333	8.28241e-07	5959	0.00405981	24.2829	0.101135	24.7157
Alistipes abundance in stool	GCST90032186	rs148153141	G	A	0.0199163	-0.27871	0.0551887	4.41514e-07	5959	0.00426164	25.4952	0.101135	24.7157
Alistipes abundance in stool	GCST90032186	rs17767728	C	T	0.194635	0.0909404	0.0194777	3.02744e-06	5959	0.00364485	21.7918	0.101135	24.7157
Alistipes abundance in stool	GCST90032186	rs187719086	T	C	0.0137168	-0.29344	0.0662578	9.47757e-06	5959	0.00328068	19.6073	0.101135	24.7157
Alistipes abundance in stool	GCST90032186	rs191187061	T	C	0.0178844	-0.304207	0.0586874	2.17743e-07	5959	0.00448871	26.8598	0.101135	24.7157
Alistipes abundance in stool	GCST90032186	rs2186671	G	A	0.448059	-0.0760014	0.016068	2.24536e-06	5959	0.00374041	22.3652	0.101135	24.7157
Alistipes abundance in stool	GCST90032186	rs34927101	T	C	0.0178774	0.294909	0.0587005	5.06166e-07	5959	0.00421778	25.2317	0.101135	24.7157
Alistipes abundance in stool	GCST90032186	rs4812445	G	A	0.253933	-0.0994662	0.0192108	2.24736e-07	5959	0.00447855	26.7987	0.101135	24.7157
Alistipes abundance in stool	GCST90032186	rs62058082	T	C	0.168677	-0.105084	0.0220071	1.79703e-06	5959	0.00381167	22.793	0.101135	24.7157
Alistipes abundance in stool	GCST90032186	rs73478203	G	A	0.230375	0.0825426	0.0184542	7.71892e-06	5959	0.00334608	19.9995	0.101135	24.7157
Alistipes abundance in stool	GCST90032186	rs74432647	T	C	0.0724275	0.150663	0.0304065	7.23451e-07	5959	0.00410319	24.5434	0.101135	24.7157
Alistipes abundance in stool	GCST90032186	rs75223710	T	C	0.0257673	-0.219819	0.0494675	8.84226e-06	5959	0.00330279	19.7399	0.101135	24.7157
Alistipes abundance in stool	GCST90032186	rs77831208	T	C	0.0208412	0.249552	0.0549664	5.62322e-06	5959	0.0034471	20.6054	0.101135	24.7157
Alistipes abundance in stool	GCST90032186	rs78674307	G	T	0.0557029	-0.150826	0.0340435	9.40626e-06	5959	0.00328309	19.6218	0.101135	24.7157
Alistipes abundance in stool	GCST90032186	rs79970883	T	C	0.042993	-0.195098	0.03888	5.2225e-07	5959	0.00420774	25.1714	0.101135	24.7157
Alistipes abundance in stool	GCST90032186	rs9510299	C	G	0.359614	-0.0736478	0.01656	8.69438e-06	5959	0.00330816	19.7721	0.101135	24.7157
Clostridia abundance in stool	GCST90032321	rs1010640	C	T	0.0699315	0.135963	0.0307696	9.92759e-06	5959	0.00326591	19.5187	0.129005	36.6209
Clostridia abundance in stool	GCST90032321	rs10742001	A	G	0.156238	-0.106502	0.0211993	5.06471e-07	5959	0.00421758	25.2305	0.129005	36.6209
Clostridia abundance in stool	GCST90032321	rs11099075	G	A	0.765458	0.0857877	0.0182451	2.57678e-06	5959	0.00369637	22.101	0.129005	36.6209
Clostridia abundance in stool	GCST90032321	rs11215670	T	C	0.0372577	0.221077	0.0402002	3.81085e-08	5959	0.00504962	30.2333	0.129005	36.6209
Clostridia abundance in stool	GCST90032321	rs11723204	G	T	0.0242253	0.240196	0.0502112	1.72086e-06	5959	0.00382554	22.8762	0.129005	36.6209
Clostridia abundance in stool	GCST90032321	rs117301803	A	C	0.0329188	-0.197496	0.0431413	4.69696e-06	5959	0.00350455	20.95	0.129005	36.6209
Clostridia abundance in stool	GCST90032321	rs117986168	T	C	0.067867	0.135809	0.0305781	8.93833e-06	5959	0.00329934	19.7192	0.129005	36.6209
Clostridia abundance in stool	GCST90032321	rs12170983	G	A	0.450167	-0.0714898	0.0156826	5.15098e-06	5959	0.0034751	20.7733	0.129005	36.6209
Clostridia abundance in stool	GCST90032321	rs1319528	C	T	0.138249	0.100748	0.0224987	7.53641e-06	5959	0.00335371	20.0453	0.129005	36.6209
Clostridia abundance in stool	GCST90032321	rs13199548	G	A	0.37493	0.0770293	0.0164115	2.68416e-06	5959	0.00368332	22.0226	0.129005	36.6209
Clostridia abundance in stool	GCST90032321	rs137996931	C	A	0.0673429	-0.140157	0.0302147	3.50604e-06	5959	0.00359794	21.5103	0.129005	36.6209
Clostridia abundance in stool	GCST90032321	rs143357148	T	A	0.0100288	0.341054	0.0764946	8.2521e-06	5959	0.0033248	19.8719	0.129005	36.6209
Clostridia abundance in stool	GCST90032321	rs146241528	A	G	0.027322	0.210539	0.0469599	7.34705e-06	5959	0.00336182	20.0939	0.129005	36.6209
Clostridia abundance in stool	GCST90032321	rs148115101	A	G	0.0039979	-0.557222	0.121996	4.93474e-06	5959	0.00348878	20.8554	0.129005	36.6209
Clostridia abundance in stool	GCST90032321	rs174564	G	A	0.337395	-0.270612	0.0160231	5.43367e-64	5959	0.0456796	285.138	0.129005	36.6209
Clostridia abundance in stool	GCST90032321	rs17650378	G	A	0.0296388	0.202994	0.0454438	7.93523e-06	5959	0.00333727	19.9467	0.129005	36.6209
Clostridia abundance in stool	GCST90032321	rs202190768	T	C	0.251549	0.0849917	0.0176604	1.49011e-06	5959	0.00387163	23.1529	0.129005	36.6209
Clostridia abundance in stool	GCST90032321	rs373866736	C	T	0.0699921	0.133454	0.0300737	9.09822e-06	5959	0.00329369	19.6854	0.129005	36.6209
Clostridia abundance in stool	GCST90032321	rs62280280	C	T	0.482171	-0.0732936	0.0155406	2.40213e-06	5959	0.00371882	22.2357	0.129005	36.6209
Clostridia abundance in stool	GCST90032321	rs7320450	T	C	0.0201808	-0.259157	0.0542821	1.80367e-06	5959	0.00381049	22.7859	0.129005	36.6209
Clostridia abundance in stool	GCST90032321	rs74359901	T	A	0.0503881	0.170341	0.0366053	3.26424e-06	5959	0.00362078	21.6473	0.129005	36.6209
Clostridia abundance in stool	GCST90032321	rs7515787	C	T	0.359385	0.072396	0.0160029	6.07018e-06	5959	0.0034227	20.4591	0.129005	36.6209
Clostridia abundance in stool	GCST90032321	rs78231662	C	T	0.0188753	0.267118	0.0567974	2.5637e-06	5959	0.003698	22.1108	0.129005	36.6209
Clostridia abundance in stool	GCST90032321	rs79829413	T	C	0.00787919	0.387696	0.0858827	6.35412e-06	5959	0.00340812	20.3716	0.129005	36.6209
Clostridium E sporosphaeroides abundance in stool	GCST90032322	rs10010973	G	T	0.168895	0.089141	0.0199241	7.67593e-06	5959	0.00334786	20.0102	0.0910104	24.7553
Clostridium E sporosphaeroides abundance in stool	GCST90032322	rs11112541	T	C	0.023469	-0.219857	0.0495863	9.25756e-06	5959	0.00328816	19.6522	0.0910104	24.7553
Clostridium E sporosphaeroides abundance in stool	GCST90032322	rs111583939	G	A	0.0218027	-0.234037	0.05152	5.55531e-06	5959	0.00345098	20.6287	0.0910104	24.7553
Clostridium E sporosphaeroides abundance in stool	GCST90032322	rs115467519	A	G	0.0125307	0.309872	0.0676507	4.63932e-06	5959	0.00350849	20.9737	0.0910104	24.7553
Clostridium E sporosphaeroides abundance in stool	GCST90032322	rs13394146	T	C	0.405915	-0.0690565	0.0153139	6.50112e-06	5959	0.00340083	20.3279	0.0910104	24.7553
Clostridium E sporosphaeroides abundance in stool	GCST90032322	rs141133698	A	G	0.0285366	-0.222582	0.0453286	9.08863e-07	5959	0.00403003	24.104	0.0910104	24.7553
Clostridium E sporosphaeroides abundance in stool	GCST90032322	rs142581143	A	G	0.0318165	0.203486	0.0423817	1.57662e-06	5959	0.00385356	23.0445	0.0910104	24.7553
Clostridium E sporosphaeroides abundance in stool	GCST90032322	rs144952996	G	A	0.0114124	0.33795	0.0711155	2.01286e-06	5959	0.00377538	22.5751	0.0910104	24.7553
Clostridium E sporosphaeroides abundance in stool	GCST90032322	rs150494060	C	T	0.0110352	0.323048	0.0720741	7.38896e-06	5959	0.00336001	20.0831	0.0910104	24.7553
Clostridium E sporosphaeroides abundance in stool	GCST90032322	rs250975	T	C	0.396157	0.0684281	0.0154642	9.64707e-06	5959	0.00327504	19.5735	0.0910104	24.7553
Clostridium E sporosphaeroides abundance in stool	GCST90032322	rs2596928	C	T	0.0705058	0.145542	0.0294467	7.71045e-07	5959	0.00408275	24.4207	0.0910104	24.7553
Clostridium E sporosphaeroides abundance in stool	GCST90032322	rs503569	A	T	0.627247	0.0725664	0.0158439	4.64788e-06	5959	0.0035079	20.9701	0.0910104	24.7553
Clostridium E sporosphaeroides abundance in stool	GCST90032322	rs55754655	G	A	0.136452	-0.157024	0.021644	4.02104e-13	5959	0.00875517	52.6152	0.0910104	24.7553
Clostridium E sporosphaeroides abundance in stool	GCST90032322	rs59405278	T	G	0.00950061	-0.355676	0.0775087	4.45689e-06	5959	0.0035213	21.0505	0.0910104	24.7553
Clostridium E sporosphaeroides abundance in stool	GCST90032322	rs61736966	G	A	0.0134265	0.310436	0.0650739	1.83756e-06	5959	0.00380454	22.7502	0.0910104	24.7553
Clostridium E sporosphaeroides abundance in stool	GCST90032322	rs62199434	C	T	0.251906	-0.0797547	0.0171287	3.22095e-06	5959	0.00362504	21.6729	0.0910104	24.7553
Clostridium E sporosphaeroides abundance in stool	GCST90032322	rs62531487	G	A	0.217614	-0.0822376	0.0182285	6.43754e-06	5959	0.00340396	20.3467	0.0910104	24.7553
Clostridium E sporosphaeroides abundance in stool	GCST90032322	rs7311325	C	T	0.977203	0.224426	0.0504602	8.68413e-06	5959	0.00330854	19.7744	0.0910104	24.7553
Clostridium E sporosphaeroides abundance in stool	GCST90032322	rs75118450	C	T	0.0183001	-0.246307	0.0557383	9.91632e-06	5959	0.00326627	19.5209	0.0910104	24.7553
Clostridium E sporosphaeroides abundance in stool	GCST90032322	rs75607471	T	C	0.0219747	0.231536	0.0513179	6.42804e-06	5959	0.00340443	20.3495	0.0910104	24.7553
Clostridium E sporosphaeroides abundance in stool	GCST90032322	rs7653814	A	T	0.5296	-0.0703779	0.0150725	3.0224e-06	5959	0.00364538	21.795	0.0910104	24.7553
Clostridium E sporosphaeroides abundance in stool	GCST90032322	rs76693762	G	C	0.0258957	-0.213571	0.0471838	6.00075e-06	5959	0.00342637	20.4811	0.0910104	24.7553
Clostridium E sporosphaeroides abundance in stool	GCST90032322	rs77957275	T	C	0.0475583	0.176367	0.0350844	4.98381e-07	5959	0.00422275	25.2616	0.0910104	24.7553
Clostridium E sporosphaeroides abundance in stool	GCST90032322	rs7796997	T	A	0.288893	-0.0789161	0.0166725	2.20888e-06	5959	0.00374565	22.3967	0.0910104	24.7553
Clostridium I abundance in stool	GCST90032323	rs10146121	C	A	0.677818	-0.0728283	0.0164219	9.21459e-06	5959	0.00328965	19.6611	0.21412	38.3778
Clostridium I abundance in stool	GCST90032323	rs10234749	G	T	0.772722	0.08454	0.0182688	3.69996e-06	5959	0.00358074	21.4071	0.21412	38.3778
Clostridium I abundance in stool	GCST90032323	rs11063303	T	G	0.0220964	-0.231193	0.0516641	7.6438e-06	5959	0.0033492	20.0182	0.21412	38.3778
Clostridium I abundance in stool	GCST90032323	rs117109614	C	T	0.0141452	-0.299548	0.0637549	2.62168e-06	5959	0.00369085	22.0678	0.21412	38.3778
Clostridium I abundance in stool	GCST90032323	rs117940165	G	T	0.0159679	0.28044	0.0611206	4.46858e-06	5959	0.00352046	21.0455	0.21412	38.3778
Clostridium I abundance in stool	GCST90032323	rs12292477	T	C	0.106466	0.110581	0.0244187	5.93933e-06	5959	0.00342966	20.5008	0.21412	38.3778
Clostridium I abundance in stool	GCST90032323	rs12658974	A	C	0.119122	0.112156	0.0236726	2.16053e-06	5959	0.00375273	22.4392	0.21412	38.3778
Clostridium I abundance in stool	GCST90032323	rs12904030	T	C	0.507756	-0.0673484	0.0151546	8.82648e-06	5959	0.00330335	19.7433	0.21412	38.3778
Clostridium I abundance in stool	GCST90032323	rs13130041	T	C	0.271439	0.075747	0.0171099	9.55146e-06	5959	0.00327821	19.5925	0.21412	38.3778
Clostridium I abundance in stool	GCST90032323	rs1322199	A	G	0.699344	0.0754902	0.0167295	6.40981e-06	5959	0.00340534	20.3549	0.21412	38.3778
Clostridium I abundance in stool	GCST90032323	rs1323678	A	C	0.492886	-0.0668236	0.0150969	9.58575e-06	5959	0.00327707	19.5857	0.21412	38.3778
Clostridium I abundance in stool	GCST90032323	rs13263105	G	C	0.661118	-0.0740821	0.0160327	3.8247e-06	5959	0.00357015	21.3436	0.21412	38.3778
Clostridium I abundance in stool	GCST90032323	rs135922	A	G	0.492043	0.0737281	0.0153506	1.56348e-06	5959	0.00385624	23.0605	0.21412	38.3778
Clostridium I abundance in stool	GCST90032323	rs139097404	C	T	0.0265712	0.289241	0.0469129	7.02654e-10	5959	0.0063387	38.0005	0.21412	38.3778
Clostridium I abundance in stool	GCST90032323	rs141999807	G	A	0.0199684	0.250295	0.0528047	2.13704e-06	5959	0.00375622	22.4602	0.21412	38.3778
Clostridium I abundance in stool	GCST90032323	rs142999532	C	G	0.019219	0.247119	0.0554303	8.26533e-06	5959	0.00332429	19.8688	0.21412	38.3778
Clostridium I abundance in stool	GCST90032323	rs144767726	A	C	0.0300692	-0.203034	0.044752	5.70953e-06	5959	0.00344224	20.5763	0.21412	38.3778
Clostridium I abundance in stool	GCST90032323	rs16979884	A	G	0.0968621	0.114129	0.0255302	7.80907e-06	5959	0.00334238	19.9773	0.21412	38.3778
Clostridium I abundance in stool	GCST90032323	rs174560	C	T	0.308028	-0.0922747	0.0163052	1.52063e-08	5959	0.00534579	32.016	0.21412	38.3778
Clostridium I abundance in stool	GCST90032323	rs17665744	G	T	0.156895	0.099528	0.0207168	1.55358e-06	5959	0.00385827	23.0728	0.21412	38.3778
Clostridium I abundance in stool	GCST90032323	rs1858942	A	G	0.416626	0.0728493	0.0153963	2.22745e-06	5959	0.00374297	22.3806	0.21412	38.3778
Clostridium I abundance in stool	GCST90032323	rs1866637	T	C	0.233673	0.0828567	0.017995	4.13599e-06	5959	0.00354516	21.1937	0.21412	38.3778
Clostridium I abundance in stool	GCST90032323	rs2004196	T	C	0.14451	0.104115	0.0215321	1.32919e-06	5959	0.00390823	23.3727	0.21412	38.3778
Clostridium I abundance in stool	GCST90032323	rs2540682	A	T	0.181041	0.0859073	0.0194092	9.59466e-06	5959	0.00327677	19.5839	0.21412	38.3778
Clostridium I abundance in stool	GCST90032323	rs2935412	T	C	0.852684	-0.0962014	0.0217442	9.67857e-06	5959	0.003274	19.5673	0.21412	38.3778
Clostridium I abundance in stool	GCST90032323	rs34123137	A	T	0.517005	0.0688956	0.0150698	4.83631e-06	5959	0.00349522	20.894	0.21412	38.3778
Clostridium I abundance in stool	GCST90032323	rs35853021	T	G	0.349697	0.209211	0.0156847	1.38138e-40	5959	0.0289912	177.857	0.21412	38.3778
Clostridium I abundance in stool	GCST90032323	rs3779773	C	G	0.163594	0.10006	0.0209518	1.79062e-06	5959	0.00381282	22.7999	0.21412	38.3778
Clostridium I abundance in stool	GCST90032323	rs3927443	G	T	0.274874	0.0855312	0.0168488	3.84659e-07	5959	0.0043059	25.7612	0.21412	38.3778
Clostridium I abundance in stool	GCST90032323	rs438811	T	C	0.223265	0.116028	0.018073	1.36307e-10	5959	0.00686907	41.2021	0.21412	38.3778
Clostridium I abundance in stool	GCST90032323	rs526018	G	A	0.28434	-0.0846891	0.0172393	8.98947e-07	5959	0.00403355	24.1251	0.21412	38.3778
Clostridium I abundance in stool	GCST90032323	rs62036205	C	A	0.0915805	-0.129868	0.0264786	9.35989e-07	5959	0.0040206	24.0474	0.21412	38.3778
Clostridium I abundance in stool	GCST90032323	rs633695	G	A	0.284666	0.16951	0.0169379	1.40944e-23	5959	0.0165295	100.121	0.21412	38.3778
Clostridium I abundance in stool	GCST90032323	rs673548	A	G	0.208828	-0.082257	0.0186048	9.81187e-06	5959	0.00326964	19.5411	0.21412	38.3778
Clostridium I abundance in stool	GCST90032323	rs6999569	G	A	0.475619	-0.0774393	0.0150575	2.70522e-07	5959	0.00441896	26.4406	0.21412	38.3778
Clostridium I abundance in stool	GCST90032323	rs7488822	G	A	0.00762435	0.40151	0.0868826	3.81355e-06	5959	0.00357108	21.3492	0.21412	38.3778
Clostridium I abundance in stool	GCST90032323	rs77692382	T	C	0.249206	0.183751	0.017437	5.77169e-26	5959	0.0182946	111.012	0.21412	38.3778
Clostridium I abundance in stool	GCST90032323	rs780093	C	T	0.597446	-0.0905397	0.0153703	3.84885e-09	5959	0.0057892	34.6871	0.21412	38.3778
Clostridium I abundance in stool	GCST90032323	rs79696139	A	G	0.0357273	0.189042	0.039982	2.26544e-06	5959	0.00373756	22.3482	0.21412	38.3778
Clostridium I abundance in stool	GCST90032323	rs8058610	T	C	0.604047	0.0729589	0.0157051	3.39164e-06	5959	0.00360854	21.5739	0.21412	38.3778
Clostridium I abundance in stool	GCST90032323	rs9426695	G	T	0.0324213	0.193526	0.0430543	6.95933e-06	5959	0.00337911	20.1976	0.21412	38.3778
Clostridium I abundance in stool	GCST90032323	rs964184	C	G	0.86898	-0.102733	0.0223445	4.27209e-06	5959	0.00353482	21.1316	0.21412	38.3778
Clostridium M clostridioforme abundance in stool	GCST90032324	rs10810926	T	G	0.830308	0.102442	0.020622	6.7784e-07	5959	0.00412407	24.6688	0.0731654	23.4376
Clostridium M clostridioforme abundance in stool	GCST90032324	rs10927219	T	C	0.220619	0.0897829	0.0186639	1.50545e-06	5959	0.00386835	23.1333	0.0731654	23.4376
Clostridium M clostridioforme abundance in stool	GCST90032324	rs11129820	T	C	0.367009	0.076294	0.0160833	2.09872e-06	5959	0.00376201	22.4949	0.0731654	23.4376
Clostridium M clostridioforme abundance in stool	GCST90032324	rs112962431	A	G	0.0513984	0.158783	0.0353406	7.02484e-06	5959	0.00337612	20.1797	0.0731654	23.4376
Clostridium M clostridioforme abundance in stool	GCST90032324	rs1152884	A	G	0.053437	0.160595	0.0346478	3.56816e-06	5959	0.00359233	21.4767	0.0731654	23.4376
Clostridium M clostridioforme abundance in stool	GCST90032324	rs1172819	A	G	0.289512	0.0865588	0.0171289	4.34064e-07	5959	0.0042671	25.5281	0.0731654	23.4376
Clostridium M clostridioforme abundance in stool	GCST90032324	rs139710544	A	G	0.0265621	0.214994	0.0483785	8.83021e-06	5959	0.00330322	19.7425	0.0731654	23.4376
Clostridium M clostridioforme abundance in stool	GCST90032324	rs147790509	A	C	0.0999635	0.11657	0.0259154	6.85642e-06	5959	0.00338386	20.2261	0.0731654	23.4376
Clostridium M clostridioforme abundance in stool	GCST90032324	rs149278453	A	G	0.0659445	0.142642	0.0321907	9.37294e-06	5959	0.00328422	19.6285	0.0731654	23.4376
Clostridium M clostridioforme abundance in stool	GCST90032324	rs181271758	T	A	0.0128221	-0.347558	0.0697663	6.3013e-07	5959	0.00414749	24.8095	0.0731654	23.4376
Clostridium M clostridioforme abundance in stool	GCST90032324	rs2481704	C	T	0.621895	0.0764262	0.0164635	3.44786e-06	5959	0.00360329	21.5424	0.0731654	23.4376
Clostridium M clostridioforme abundance in stool	GCST90032324	rs35909046	G	T	0.0378908	-0.179689	0.0405593	9.41114e-06	5959	0.00328292	19.6208	0.0731654	23.4376
Clostridium M clostridioforme abundance in stool	GCST90032324	rs4799683	C	T	0.929357	-0.153	0.030734	6.41783e-07	5959	0.00414161	24.7742	0.0731654	23.4376
Clostridium M clostridioforme abundance in stool	GCST90032324	rs4867681	C	T	0.403116	-0.0708205	0.0158163	7.54548e-06	5959	0.00335333	20.043	0.0731654	23.4376
Clostridium M clostridioforme abundance in stool	GCST90032324	rs56215603	C	T	0.289448	0.0773399	0.0171921	6.84114e-06	5959	0.00338457	20.2304	0.0731654	23.4376
Clostridium M clostridioforme abundance in stool	GCST90032324	rs6717873	C	T	0.434259	0.0725305	0.0156906	3.79061e-06	5959	0.00357301	21.3607	0.0731654	23.4376
Clostridium M clostridioforme abundance in stool	GCST90032324	rs77590194	G	C	0.0370822	0.195895	0.0411288	1.9077e-06	5959	0.00379255	22.6782	0.0731654	23.4376
Clostridium M clostridioforme abundance in stool	GCST90032324	rs7773105	G	A	0.213356	0.0879342	0.0190375	3.85595e-06	5959	0.00356755	21.328	0.0731654	23.4376
Clostridium M clostridioforme abundance in stool	GCST90032324	rs78439017	A	G	0.103457	0.118102	0.0257824	4.63374e-06	5959	0.00350887	20.976	0.0731654	23.4376
Clostridium M clostridioforme abundance in stool	GCST90032324	rs791012	T	C	0.0233252	-0.247265	0.051531	1.59959e-06	5959	0.00384893	23.0167	0.0731654	23.4376
Clostridium M sp001304855 abundance in stool	GCST90032325	rs10491531	C	T	0.0529441	-0.15272	0.0339872	7.00764e-06	5959	0.0033769	20.1844	0.121671	30.4293
Clostridium M sp001304855 abundance in stool	GCST90032325	rs1171618	C	T	0.375312	0.0763859	0.0156735	1.09599e-06	5959	0.00397003	23.7437	0.121671	30.4293
Clostridium M sp001304855 abundance in stool	GCST90032325	rs117554227	A	G	0.0452505	-0.171488	0.0363163	2.3346e-06	5959	0.00372794	22.2904	0.121671	30.4293
Clostridium M sp001304855 abundance in stool	GCST90032325	rs117586431	G	C	0.00938223	0.347622	0.0782428	8.87699e-06	5959	0.00330154	19.7324	0.121671	30.4293
Clostridium M sp001304855 abundance in stool	GCST90032325	rs12210538	G	A	0.238476	-0.206373	0.0174839	3.73954e-32	5959	0.0228464	139.278	0.121671	30.4293
Clostridium M sp001304855 abundance in stool	GCST90032325	rs12317268	G	A	0.155942	0.106202	0.0206879	2.84354e-07	5959	0.00440294	26.3443	0.121671	30.4293
Clostridium M sp001304855 abundance in stool	GCST90032325	rs1317019	G	A	0.221036	-0.0818515	0.0182842	7.58324e-06	5959	0.00335174	20.0334	0.121671	30.4293
Clostridium M sp001304855 abundance in stool	GCST90032325	rs141181597	G	A	0.00515902	0.460519	0.103133	7.99595e-06	5959	0.00333485	19.9321	0.121671	30.4293
Clostridium M sp001304855 abundance in stool	GCST90032325	rs143370068	T	C	0.0121566	-0.312135	0.0689513	5.98579e-06	5959	0.00342717	20.4859	0.121671	30.4293
Clostridium M sp001304855 abundance in stool	GCST90032325	rs143984276	A	G	0.00520196	-0.478143	0.103127	3.54447e-06	5959	0.00359446	21.4894	0.121671	30.4293
Clostridium M sp001304855 abundance in stool	GCST90032325	rs1807387	G	T	0.106091	-0.111805	0.0247317	6.16307e-06	5959	0.00341786	20.43	0.121671	30.4293
Clostridium M sp001304855 abundance in stool	GCST90032325	rs183290822	T	C	0.0101563	-0.339608	0.0747693	5.57024e-06	5959	0.00345013	20.6235	0.121671	30.4293
Clostridium M sp001304855 abundance in stool	GCST90032325	rs1935638	T	C	0.0210737	0.240777	0.0524727	4.46197e-06	5959	0.00352093	21.0483	0.121671	30.4293
Clostridium M sp001304855 abundance in stool	GCST90032325	rs208822	G	A	0.950892	0.159616	0.0355024	6.92693e-06	5959	0.0033806	20.2065	0.121671	30.4293
Clostridium M sp001304855 abundance in stool	GCST90032325	rs2631367	G	C	0.522807	0.11988	0.0150827	1.89273e-15	5959	0.0104902	63.1523	0.121671	30.4293
Clostridium M sp001304855 abundance in stool	GCST90032325	rs41281048	G	A	0.0213917	-0.235163	0.0525737	7.7124e-06	5959	0.00334635	20.0012	0.121671	30.4293
Clostridium M sp001304855 abundance in stool	GCST90032325	rs4615111	T	G	0.691194	0.0760631	0.0162707	2.94167e-06	5959	0.00365403	21.8469	0.121671	30.4293
Clostridium M sp001304855 abundance in stool	GCST90032325	rs4839155	G	T	0.218478	0.0821828	0.0182703	6.85429e-06	5959	0.00338396	20.2267	0.121671	30.4293
Clostridium M sp001304855 abundance in stool	GCST90032325	rs57114798	T	A	0.0657538	-0.140155	0.0308337	5.48015e-06	5959	0.00345533	20.6548	0.121671	30.4293
Clostridium M sp001304855 abundance in stool	GCST90032325	rs62302033	A	G	0.450827	-0.0719199	0.01532	2.67246e-06	5959	0.00368472	22.031	0.121671	30.4293
Clostridium M sp001304855 abundance in stool	GCST90032325	rs62343879	T	C	0.0210252	0.236743	0.0524723	6.42886e-06	5959	0.00340439	20.3492	0.121671	30.4293
Clostridium M sp001304855 abundance in stool	GCST90032325	rs7133712	A	T	0.0841446	0.139356	0.027789	5.30914e-07	5959	0.00420246	25.1397	0.121671	30.4293
Clostridium M sp001304855 abundance in stool	GCST90032325	rs73333727	T	C	0.00951169	-0.348292	0.0780122	8.02246e-06	5959	0.00333379	19.9258	0.121671	30.4293
Clostridium M sp001304855 abundance in stool	GCST90032325	rs74490628	T	C	0.0155095	-0.271735	0.0609807	8.34711e-06	5959	0.00332115	19.85	0.121671	30.4293
Clostridium M sp001304855 abundance in stool	GCST90032325	rs7830388	G	T	0.450601	-0.073182	0.0156153	2.77839e-06	5959	0.00367229	21.9564	0.121671	30.4293
Clostridium M sp001304855 abundance in stool	GCST90032325	rs7908745	G	A	0.319091	0.0721431	0.0162013	8.47101e-06	5959	0.00331645	19.8218	0.121671	30.4293
Clostridium M sp001304855 abundance in stool	GCST90032325	rs855738	A	G	0.333761	0.0714351	0.0160773	8.86194e-06	5959	0.00330208	19.7356	0.121671	30.4293
Clostridium P abundance in stool	GCST90032326	rs10928245	C	T	0.19879	-0.0903801	0.0188109	1.5501e-06	5959	0.00385899	23.0771	0.0600019	23.7056
Clostridium P abundance in stool	GCST90032326	rs114086918	A	G	0.0288881	0.195215	0.0441064	9.59958e-06	5959	0.00327661	19.5829	0.0600019	23.7056
Clostridium P abundance in stool	GCST90032326	rs116838184	G	A	0.0130218	0.31978	0.0646622	7.59903e-07	5959	0.00408742	24.4487	0.0600019	23.7056
Clostridium P abundance in stool	GCST90032326	rs144145554	A	G	0.02327	0.227023	0.0486653	3.08636e-06	5959	0.00363868	21.7548	0.0600019	23.7056
Clostridium P abundance in stool	GCST90032326	rs144523221	T	G	0.0121566	0.311935	0.0681126	4.65652e-06	5959	0.00350731	20.9666	0.0600019	23.7056
Clostridium P abundance in stool	GCST90032326	rs17624697	A	T	0.237448	0.0826404	0.0175038	2.34361e-06	5959	0.00372671	22.283	0.0600019	23.7056
Clostridium P abundance in stool	GCST90032326	rs2283379	C	A	0.196721	-0.0843918	0.0187815	7.01123e-06	5959	0.00337674	20.1834	0.0600019	23.7056
Clostridium P abundance in stool	GCST90032326	rs4049869	C	A	0.31514	-0.102128	0.016794	1.19272e-09	5959	0.00616767	36.9688	0.0600019	23.7056
Clostridium P abundance in stool	GCST90032326	rs45590338	C	G	0.0321219	0.193118	0.0419971	4.25819e-06	5959	0.00353586	21.1379	0.0600019	23.7056
Clostridium P abundance in stool	GCST90032326	rs4578299	C	T	0.648064	-0.074739	0.0155647	1.57224e-06	5959	0.00385445	23.0498	0.0600019	23.7056
Clostridium P abundance in stool	GCST90032326	rs58080742	A	C	0.229676	-0.0815726	0.0176265	3.69502e-06	5959	0.00358117	21.4097	0.0600019	23.7056
Clostridium P abundance in stool	GCST90032326	rs6064791	G	A	0.305485	-0.0708286	0.0160283	9.91717e-06	5959	0.00326624	19.5208	0.0600019	23.7056
Clostridium P abundance in stool	GCST90032326	rs71317621	T	A	0.030576	0.203852	0.0428704	1.98372e-06	5959	0.00378004	22.6032	0.0600019	23.7056
Clostridium P abundance in stool	GCST90032326	rs79372191	A	G	0.00369473	-0.545027	0.120309	5.89205e-06	5959	0.00343221	20.5161	0.0600019	23.7056
Clostridium P abundance in stool	GCST90032326	rs80329585	C	A	0.0111003	-0.315166	0.0707396	8.37767e-06	5959	0.00331998	19.843	0.0600019	23.7056
Clostridium P abundance in stool	GCST90032326	rs8192549	A	G	0.0335971	-0.19138	0.0412928	3.57445e-06	5959	0.00359177	21.4733	0.0600019	23.7056
Clostridium saudiense abundance in stool	GCST90032327	rs11068338	A	G	0.25215	-0.092962	0.0206893	7.01475e-06	5959	0.00337658	20.1824	0.0831323	23.3968
Clostridium saudiense abundance in stool	GCST90032327	rs12476354	A	G	0.158082	0.110708	0.0243859	5.62979e-06	5959	0.00344673	20.6032	0.0831323	23.3968
Clostridium saudiense abundance in stool	GCST90032327	rs12909542	T	C	0.0524221	0.184391	0.04011	4.28344e-06	5959	0.00353397	21.1265	0.0831323	23.3968
Clostridium saudiense abundance in stool	GCST90032327	rs12958307	C	A	0.342	-0.0867043	0.0187989	3.98428e-06	5959	0.00355709	21.2653	0.0831323	23.3968
Clostridium saudiense abundance in stool	GCST90032327	rs13183458	T	C	0.243522	-0.0923985	0.0206707	7.82113e-06	5959	0.00334189	19.9744	0.0831323	23.3968
Clostridium saudiense abundance in stool	GCST90032327	rs134810	G	T	0.29653	0.0902445	0.0193735	3.19077e-06	5959	0.00362805	21.691	0.0831323	23.3968
Clostridium saudiense abundance in stool	GCST90032327	rs148948392	A	G	0.0323138	0.235439	0.0496349	2.10144e-06	5959	0.0037616	22.4924	0.0831323	23.3968
Clostridium saudiense abundance in stool	GCST90032327	rs16909306	G	A	0.101783	0.136086	0.0292567	3.29613e-06	5959	0.00361767	21.6287	0.0831323	23.3968
Clostridium saudiense abundance in stool	GCST90032327	rs17176113	A	G	0.0222686	0.287469	0.0602962	1.86421e-06	5959	0.00379993	22.7225	0.0831323	23.3968
Clostridium saudiense abundance in stool	GCST90032327	rs17781620	C	T	0.0834488	-0.143111	0.0322009	8.81716e-06	5959	0.00330369	19.7453	0.0831323	23.3968
Clostridium saudiense abundance in stool	GCST90032327	rs200837	A	G	0.700206	-0.0987569	0.0192237	2.78792e-07	5959	0.00440929	26.3825	0.0831323	23.3968
Clostridium saudiense abundance in stool	GCST90032327	rs2378502	G	T	0.519484	0.0898836	0.0178213	4.56842e-07	5959	0.00425068	25.4294	0.0831323	23.3968
Clostridium saudiense abundance in stool	GCST90032327	rs2504846	C	T	0.970108	-0.247389	0.0524322	2.37865e-06	5959	0.00372196	22.2546	0.0831323	23.3968
Clostridium saudiense abundance in stool	GCST90032327	rs34622981	T	C	0.214173	0.0988011	0.0216747	5.15544e-06	5959	0.00347482	20.7717	0.0831323	23.3968
Clostridium saudiense abundance in stool	GCST90032327	rs520761	C	A	0.820614	0.11581	0.0234016	7.46698e-07	5959	0.00409304	24.4825	0.0831323	23.3968
Clostridium saudiense abundance in stool	GCST90032327	rs6572088	A	T	0.477079	0.0809174	0.0177341	5.04725e-06	5959	0.00348159	20.8123	0.0831323	23.3968
Clostridium saudiense abundance in stool	GCST90032327	rs71442305	C	A	0.04932	-0.192573	0.0408329	2.40381e-06	5959	0.0037186	22.2344	0.0831323	23.3968
Clostridium saudiense abundance in stool	GCST90032327	rs73024329	A	G	0.0236901	-0.262498	0.0588698	8.23588e-06	5959	0.00332542	19.8756	0.0831323	23.3968
Clostridium saudiense abundance in stool	GCST90032327	rs76200569	T	C	0.0183116	-0.295251	0.0666511	9.43208e-06	5959	0.00328221	19.6165	0.0831323	23.3968
Clostridium saudiense abundance in stool	GCST90032327	rs78775963	C	T	0.0220345	-0.269409	0.0606451	8.89664e-06	5959	0.00330083	19.7282	0.0831323	23.3968
Clostridium saudiense abundance in stool	GCST90032327	rs78829887	A	G	0.0378137	0.206506	0.0462177	7.89119e-06	5959	0.00333905	19.9574	0.0831323	23.3968
Clostridium saudiense abundance in stool	GCST90032327	rs79553530	A	G	0.0257786	-0.279107	0.0566427	8.32877e-07	5959	0.00405802	24.2721	0.0831323	23.3968
Clostridium saudiense abundance in stool	GCST90032327	rs9955021	C	T	0.727014	0.0910282	0.0204638	8.65707e-06	5959	0.00330953	19.7803	0.0831323	23.3968
Clostridium S felsineum abundance in stool	GCST90032328	rs10864726	T	C	0.602789	0.0777323	0.0156189	6.46407e-07	5959	0.0041393	24.7603	0.144606	28.6084
Clostridium S felsineum abundance in stool	GCST90032328	rs111352869	T	C	0.0266029	0.216941	0.0475211	4.99135e-06	5959	0.00348514	20.8336	0.144606	28.6084
Clostridium S felsineum abundance in stool	GCST90032328	rs111939934	C	A	0.0130615	-0.296912	0.0672176	9.99986e-06	5959	0.0032636	19.5049	0.144606	28.6084
Clostridium S felsineum abundance in stool	GCST90032328	rs112203157	C	T	0.0249422	0.230003	0.0485378	2.15161e-06	5959	0.00375405	22.4471	0.144606	28.6084
Clostridium S felsineum abundance in stool	GCST90032328	rs11237763	G	A	0.0210469	0.238251	0.0525861	5.8793e-06	5959	0.0034329	20.5202	0.144606	28.6084
Clostridium S felsineum abundance in stool	GCST90032328	rs113226732	A	G	0.0330533	0.191814	0.0427321	7.16401e-06	5959	0.00336987	20.1422	0.144606	28.6084
Clostridium S felsineum abundance in stool	GCST90032328	rs116021101	C	T	0.0320967	0.205061	0.0428666	1.72097e-06	5959	0.00382552	22.8761	0.144606	28.6084
Clostridium S felsineum abundance in stool	GCST90032328	rs1260326	C	T	0.587354	-0.0883864	0.0154441	1.04667e-08	5959	0.00546628	32.7416	0.144606	28.6084
Clostridium S felsineum abundance in stool	GCST90032328	rs12608251	T	G	0.732138	0.0814709	0.0174054	2.85781e-06	5959	0.00366328	21.9024	0.144606	28.6084
Clostridium S felsineum abundance in stool	GCST90032328	rs13205488	G	A	0.311843	0.0790806	0.016564	1.80382e-06	5959	0.00381047	22.7858	0.144606	28.6084
Clostridium S felsineum abundance in stool	GCST90032328	rs138076148	A	G	0.0066781	-0.437637	0.0926988	2.34614e-06	5959	0.00372636	22.281	0.144606	28.6084
Clostridium S felsineum abundance in stool	GCST90032328	rs139757250	C	A	0.0227245	0.251011	0.0512624	9.75136e-07	5959	0.00400747	23.9686	0.144606	28.6084
Clostridium S felsineum abundance in stool	GCST90032328	rs141417733	T	G	0.0117053	0.317099	0.070109	6.09857e-06	5959	0.00342122	20.4501	0.144606	28.6084
Clostridium S felsineum abundance in stool	GCST90032328	rs1417000	C	T	0.525061	-0.0717969	0.0161003	8.22079e-06	5959	0.00332601	19.8791	0.144606	28.6084
Clostridium S felsineum abundance in stool	GCST90032328	rs144164029	G	A	0.010381	-0.356124	0.0747474	1.89448e-06	5959	0.00379477	22.6916	0.144606	28.6084
Clostridium S felsineum abundance in stool	GCST90032328	rs17074783	A	G	0.0401438	-0.174882	0.0385945	5.86309e-06	5959	0.00343378	20.5255	0.144606	28.6084
Clostridium S felsineum abundance in stool	GCST90032328	rs17589076	T	G	0.15445	-0.0954441	0.0212529	7.09314e-06	5959	0.00337304	20.1612	0.144606	28.6084
Clostridium S felsineum abundance in stool	GCST90032328	rs2238675	T	C	0.131257	-0.109997	0.0226789	1.23343e-06	5959	0.00393218	23.5165	0.144606	28.6084
Clostridium S felsineum abundance in stool	GCST90032328	rs2320542	A	G	0.323762	0.0758154	0.0165137	4.40999e-06	5959	0.00352468	21.0708	0.144606	28.6084
Clostridium S felsineum abundance in stool	GCST90032328	rs4149067	G	C	0.191758	0.120346	0.0191167	3.0674e-10	5959	0.00660671	39.6179	0.144606	28.6084
Clostridium S felsineum abundance in stool	GCST90032328	rs4419349	C	T	0.0611869	0.142006	0.031783	7.89595e-06	5959	0.00333886	19.9562	0.144606	28.6084
Clostridium S felsineum abundance in stool	GCST90032328	rs4727713	A	G	0.0749786	-0.138987	0.0286666	1.24464e-06	5959	0.00392928	23.499	0.144606	28.6084
Clostridium S felsineum abundance in stool	GCST90032328	rs4987246	G	A	0.0318131	0.193683	0.0435961	8.88502e-06	5959	0.00330125	19.7307	0.144606	28.6084
Clostridium S felsineum abundance in stool	GCST90032328	rs55966046	A	C	0.0771759	0.133656	0.0285825	2.92314e-06	5959	0.00365605	21.859	0.144606	28.6084
Clostridium S felsineum abundance in stool	GCST90032328	rs56091905	G	A	0.300859	-0.0733591	0.016598	9.88127e-06	5959	0.0032674	19.5277	0.144606	28.6084
Clostridium S felsineum abundance in stool	GCST90032328	rs603424	A	G	0.175791	-0.178508	0.0198358	2.27194e-19	5959	0.0134085	80.9599	0.144606	28.6084
Clostridium S felsineum abundance in stool	GCST90032328	rs61781291	A	T	0.252328	0.110836	0.0175366	2.61111e-10	5959	0.0066588	39.9324	0.144606	28.6084
Clostridium S felsineum abundance in stool	GCST90032328	rs6952939	C	A	0.461464	0.0830276	0.0155662	9.61579e-08	5959	0.00475158	28.4403	0.144606	28.6084
Clostridium S felsineum abundance in stool	GCST90032328	rs71547593	A	G	0.0129174	0.299754	0.0671977	8.16628e-06	5959	0.00332813	19.8919	0.144606	28.6084
Clostridium S felsineum abundance in stool	GCST90032328	rs72975534	C	T	0.0122516	-0.308814	0.0679229	5.45357e-06	5959	0.00345688	20.6641	0.144606	28.6084
Clostridium S felsineum abundance in stool	GCST90032328	rs73194667	A	C	0.114872	-0.121304	0.0238396	3.61211e-07	5959	0.0043261	25.8825	0.144606	28.6084
Clostridium S felsineum abundance in stool	GCST90032328	rs75883746	G	A	0.0194039	-0.251581	0.0552328	5.24055e-06	5959	0.00346959	20.7403	0.144606	28.6084
Clostridium S felsineum abundance in stool	GCST90032328	rs76532772	C	G	0.0787764	0.127085	0.0282891	7.04361e-06	5959	0.00337527	20.1746	0.144606	28.6084
Clostridium S felsineum abundance in stool	GCST90032328	rs7707187	C	T	0.857901	0.102457	0.021965	3.09282e-06	5959	0.00363802	21.7508	0.144606	28.6084
Clostridium S felsineum abundance in stool	GCST90032328	rs830869	T	G	0.899611	-0.115235	0.0257727	7.77804e-06	5959	0.00334365	19.985	0.144606	28.6084
Clostridium tertium abundance in stool	GCST90032329	rs10053736	T	G	0.135345	0.102768	0.0224746	4.81643e-06	5959	0.00349653	20.9019	0.0664126	23.4752
Clostridium tertium abundance in stool	GCST90032329	rs111893328	A	G	0.0105166	0.339051	0.0752804	6.67359e-06	5959	0.00339248	20.2778	0.0664126	23.4752
Clostridium tertium abundance in stool	GCST90032329	rs113950395	C	A	0.0147889	0.288337	0.0629989	4.72012e-06	5959	0.00350298	20.9406	0.0664126	23.4752
Clostridium tertium abundance in stool	GCST90032329	rs115966553	A	C	0.00997796	-0.336599	0.0761096	9.75399e-06	5959	0.00327153	19.5524	0.0664126	23.4752
Clostridium tertium abundance in stool	GCST90032329	rs117261192	G	A	0.0152405	0.279633	0.0620419	6.56999e-06	5959	0.00339747	20.3077	0.0664126	23.4752
Clostridium tertium abundance in stool	GCST90032329	rs11895508	C	T	0.171247	0.100791	0.0204023	7.80512e-07	5959	0.00407884	24.3972	0.0664126	23.4752
Clostridium tertium abundance in stool	GCST90032329	rs12708606	G	A	0.965762	0.209227	0.0426173	9.13377e-07	5959	0.00402844	24.0945	0.0664126	23.4752
Clostridium tertium abundance in stool	GCST90032329	rs13016859	G	A	0.547057	0.0713285	0.0157948	6.3034e-06	5959	0.00341068	20.3869	0.0664126	23.4752
Clostridium tertium abundance in stool	GCST90032329	rs13063446	A	G	0.0672424	-0.146052	0.0307745	2.07605e-06	5959	0.00376549	22.5158	0.0664126	23.4752
Clostridium tertium abundance in stool	GCST90032329	rs13429657	T	C	0.138178	0.109313	0.0226595	1.40596e-06	5959	0.00389024	23.2647	0.0664126	23.4752
Clostridium tertium abundance in stool	GCST90032329	rs148853973	C	A	0.0214286	-0.242581	0.0535951	6.00598e-06	5959	0.0034261	20.4794	0.0664126	23.4752
Clostridium tertium abundance in stool	GCST90032329	rs35433985	A	G	0.00685518	0.422928	0.0932232	5.71346e-06	5959	0.00344203	20.575	0.0664126	23.4752
Clostridium tertium abundance in stool	GCST90032329	rs4282885	A	G	0.514171	0.0712224	0.015421	3.86462e-06	5959	0.00356683	21.3237	0.0664126	23.4752
Clostridium tertium abundance in stool	GCST90032329	rs59621444	C	T	0.200785	-0.112293	0.0191818	4.79476e-09	5959	0.00571824	34.2595	0.0664126	23.4752
Clostridium tertium abundance in stool	GCST90032329	rs75625293	C	T	0.00159666	0.851568	0.185433	4.38342e-06	5959	0.00352661	21.0823	0.0664126	23.4752
Clostridium tertium abundance in stool	GCST90032329	rs76373648	G	C	0.0185594	0.270177	0.0563958	1.66176e-06	5959	0.00383672	22.9434	0.0664126	23.4752
Clostridium tertium abundance in stool	GCST90032329	rs78571405	G	T	0.0434141	-0.169476	0.0376657	6.81204e-06	5959	0.00338593	20.2385	0.0664126	23.4752
Clostridium tertium abundance in stool	GCST90032329	rs7993654	A	G	0.0142469	-0.283208	0.063998	9.63247e-06	5959	0.00327552	19.5764	0.0664126	23.4752
Collinsella abundance in stool	GCST90032330	rs10098706	A	G	0.0566971	-0.161208	0.0345064	2.98529e-06	5959	0.00364933	21.8187	0.103116	25.2555
Collinsella abundance in stool	GCST90032330	rs10957706	A	G	0.276165	0.0857544	0.0179151	1.69537e-06	5959	0.00383031	22.9049	0.103116	25.2555
Collinsella abundance in stool	GCST90032330	rs11251079	A	G	0.320345	0.0799931	0.017628	5.68325e-06	5959	0.00344372	20.5851	0.103116	25.2555
Collinsella abundance in stool	GCST90032330	rs114616280	A	C	0.0215721	0.24684	0.0545551	6.05099e-06	5959	0.00342371	20.4651	0.103116	25.2555
Collinsella abundance in stool	GCST90032330	rs116476465	A	G	0.0278879	0.220364	0.0477636	3.9568e-06	5959	0.00355931	21.2785	0.103116	25.2555
Collinsella abundance in stool	GCST90032330	rs11839149	G	C	0.13964	-0.127039	0.0232012	4.3619e-08	5959	0.00500611	29.9714	0.103116	25.2555
Collinsella abundance in stool	GCST90032330	rs12239686	C	T	0.0111396	-0.388734	0.075792	2.9135e-07	5959	0.00439513	26.2974	0.103116	25.2555
Collinsella abundance in stool	GCST90032330	rs12922378	G	A	0.0163121	-0.288703	0.0630687	4.70351e-06	5959	0.0035041	20.9473	0.103116	25.2555
Collinsella abundance in stool	GCST90032330	rs13150543	G	A	0.445021	-0.0830635	0.0159675	1.97118e-07	5959	0.0045207	27.0521	0.103116	25.2555
Collinsella abundance in stool	GCST90032330	rs1324440	C	T	0.1154	-0.114387	0.0246897	3.60431e-06	5959	0.00358911	21.4573	0.103116	25.2555
Collinsella abundance in stool	GCST90032330	rs138800756	T	C	0.109646	0.11632	0.0254208	4.74448e-06	5959	0.00350134	20.9307	0.103116	25.2555
Collinsella abundance in stool	GCST90032330	rs142253219	G	A	0.0194162	0.254975	0.0570278	7.7831e-06	5959	0.00334344	19.9837	0.103116	25.2555
Collinsella abundance in stool	GCST90032330	rs143837154	T	G	0.00624115	-0.585969	0.101553	7.92336e-09	5959	0.00555611	33.2827	0.103116	25.2555
Collinsella abundance in stool	GCST90032330	rs148878363	G	A	0.021164	-0.256833	0.0555939	3.841e-06	5959	0.00356879	21.3354	0.103116	25.2555
Collinsella abundance in stool	GCST90032330	rs1683095	G	T	0.163809	-0.100667	0.0216653	3.37676e-06	5959	0.00360995	21.5824	0.103116	25.2555
Collinsella abundance in stool	GCST90032330	rs2160387	C	T	0.431617	0.0820832	0.0159676	2.73848e-07	5959	0.00441504	26.417	0.103116	25.2555
Collinsella abundance in stool	GCST90032330	rs2421124	C	G	0.538541	-0.0752236	0.0165062	5.1817e-06	5959	0.0034732	20.762	0.103116	25.2555
Collinsella abundance in stool	GCST90032330	rs2526103	G	A	0.308667	0.0839487	0.017299	1.21726e-06	5959	0.0039364	23.5418	0.103116	25.2555
Collinsella abundance in stool	GCST90032330	rs4251790	T	C	0.00703771	-0.426343	0.0950771	7.31942e-06	5959	0.00336302	20.1011	0.103116	25.2555
Collinsella abundance in stool	GCST90032330	rs6842362	G	T	0.650636	-0.077015	0.0166028	3.50649e-06	5959	0.0035979	21.5101	0.103116	25.2555
Collinsella abundance in stool	GCST90032330	rs72676721	G	C	0.0266546	-0.228738	0.0492472	3.40587e-06	5959	0.0036072	21.5659	0.103116	25.2555
Collinsella abundance in stool	GCST90032330	rs76673001	A	G	0.0494688	0.162718	0.036705	9.28753e-06	5959	0.00328713	19.646	0.103116	25.2555
Collinsella abundance in stool	GCST90032330	rs77090488	A	C	0.0125975	-0.336585	0.0717746	2.7391e-06	5959	0.00367684	21.9838	0.103116	25.2555
Collinsella abundance in stool	GCST90032330	rs78334557	G	A	0.030041	0.258011	0.0467158	3.33274e-08	5959	0.00509282	30.4932	0.103116	25.2555
Collinsella abundance in stool	GCST90032330	rs79431581	C	T	0.0136916	-0.303388	0.068299	8.91033e-06	5959	0.00330034	19.7252	0.103116	25.2555
Collinsella abundance in stool	GCST90032330	rs80140779	C	T	0.0114123	0.342686	0.0758515	6.24695e-06	5959	0.00341355	20.4042	0.103116	25.2555
Collinsella abundance in stool	GCST90032330	rs8099212	C	G	0.528071	0.0757485	0.0166731	5.54181e-06	5959	0.00345176	20.6333	0.103116	25.2555
Alloprevotella abundance in stool	GCST90032187	rs10216901	T	C	0.372432	-0.092585	0.0153069	1.46129e-09	5959	0.00610204	36.573	0.129881	35.4243
Alloprevotella abundance in stool	GCST90032187	rs10516101	T	C	0.0812102	-0.123617	0.0269608	4.53847e-06	5959	0.00351551	21.0158	0.129881	35.4243
Alloprevotella abundance in stool	GCST90032187	rs10883982	C	A	0.22765	-0.0787528	0.0174501	6.39084e-06	5959	0.00340628	20.3606	0.129881	35.4243
Alloprevotella abundance in stool	GCST90032187	rs11055387	C	G	0.0566212	-0.145349	0.0321909	6.3251e-06	5959	0.00340958	20.3804	0.129881	35.4243
Alloprevotella abundance in stool	GCST90032187	rs116794445	A	G	0.0110504	-0.322608	0.0709539	5.44866e-06	5959	0.00345717	20.6658	0.129881	35.4243
Alloprevotella abundance in stool	GCST90032187	rs17240098	T	G	0.0553582	0.148969	0.0327399	5.36268e-06	5959	0.00346224	20.6962	0.129881	35.4243
Alloprevotella abundance in stool	GCST90032187	rs17287314	A	T	0.297359	-0.0741746	0.0165025	6.9652e-06	5959	0.00337884	20.196	0.129881	35.4243
Alloprevotella abundance in stool	GCST90032187	rs3184504	C	T	0.513669	-0.108142	0.0148104	2.84026e-13	5959	0.00886775	53.2978	0.129881	35.4243
Alloprevotella abundance in stool	GCST90032187	rs34519073	A	G	0.311375	0.071803	0.0160729	7.92007e-06	5959	0.00333788	19.9504	0.129881	35.4243
Alloprevotella abundance in stool	GCST90032187	rs35223481	A	T	0.112435	-0.105966	0.0235442	6.77217e-06	5959	0.0033878	20.2497	0.129881	35.4243
Alloprevotella abundance in stool	GCST90032187	rs4843715	A	G	0.265349	0.205627	0.0165261	1.53503e-35	5959	0.0253225	154.765	0.129881	35.4243
Alloprevotella abundance in stool	GCST90032187	rs55709807	A	G	0.0356445	0.178987	0.0395664	6.07644e-06	5959	0.00342238	20.4571	0.129881	35.4243
Alloprevotella abundance in stool	GCST90032187	rs55879891	A	C	0.137167	0.101148	0.0215999	2.82983e-06	5959	0.00366642	21.9213	0.129881	35.4243
Alloprevotella abundance in stool	GCST90032187	rs61825638	T	C	0.246402	0.130031	0.0171027	2.89452e-14	5959	0.00960724	57.7855	0.129881	35.4243
Alloprevotella abundance in stool	GCST90032187	rs6440053	A	T	0.842367	0.0964971	0.0204102	2.26869e-06	5959	0.0037371	22.3454	0.129881	35.4243
Alloprevotella abundance in stool	GCST90032187	rs6481144	C	A	0.971072	-0.21192	0.0450635	2.56747e-06	5959	0.00369753	22.1079	0.129881	35.4243
Alloprevotella abundance in stool	GCST90032187	rs6540080	A	G	0.287217	-0.107927	0.0164258	5.01203e-11	5959	0.00719281	43.158	0.129881	35.4243
Alloprevotella abundance in stool	GCST90032187	rs72761290	A	C	0.0752681	0.135722	0.0286233	2.11973e-06	5959	0.00375883	22.4758	0.129881	35.4243
Alloprevotella abundance in stool	GCST90032187	rs72789484	A	G	0.0546991	-0.144555	0.0325854	9.15654e-06	5959	0.00329166	19.6732	0.129881	35.4243
Alloprevotella abundance in stool	GCST90032187	rs75973738	A	T	0.0423521	-0.194072	0.0374159	2.1384e-07	5959	0.00449452	26.8948	0.129881	35.4243
Alloprevotella abundance in stool	GCST90032187	rs79435381	A	G	0.0418438	-0.166018	0.0368091	6.47533e-06	5959	0.0034021	20.3355	0.129881	35.4243
Alloprevotella abundance in stool	GCST90032187	rs9821445	C	T	0.147783	0.0994985	0.0206581	1.46142e-06	5959	0.00387785	23.1903	0.129881	35.4243
Alloprevotella abundance in stool	GCST90032187	rs9909552	G	C	0.37961	0.0692728	0.0155536	8.43592e-06	5959	0.00331778	19.8298	0.129881	35.4243
Alloprevotella abundance in stool	GCST90032187	rs9933330	T	C	0.180459	-0.103406	0.0193124	8.58485e-08	5959	0.00478808	28.6598	0.129881	35.4243
Alloprevotella abundance in stool	GCST90032187	rs9988529	C	T	0.042129	-0.180183	0.036929	1.06531e-06	5959	0.00397913	23.7983	0.129881	35.4243
Comamonas B abundance in stool	GCST90032331	rs10937658	A	G	0.268945	0.0867193	0.0195771	9.43951e-06	5959	0.00328196	19.615	0.118053	28.3486
Comamonas B abundance in stool	GCST90032331	rs112222936	A	G	0.0105147	-0.414686	0.0831917	6.20567e-07	5959	0.00415239	24.8389	0.118053	28.3486
Comamonas B abundance in stool	GCST90032331	rs13150137	A	G	0.374369	0.0869926	0.0177804	9.95064e-07	5959	0.00400099	23.9296	0.118053	28.3486
Comamonas B abundance in stool	GCST90032331	rs13246846	C	T	0.351539	0.0852542	0.0179382	2.00756e-06	5959	0.00377622	22.5802	0.118053	28.3486
Comamonas B abundance in stool	GCST90032331	rs139152133	G	C	0.00953296	-0.401201	0.087461	4.49233e-06	5959	0.00351877	21.0353	0.118053	28.3486
Comamonas B abundance in stool	GCST90032331	rs141142563	T	C	0.0139566	0.317482	0.0712492	8.35273e-06	5959	0.00332093	19.8487	0.118053	28.3486
Comamonas B abundance in stool	GCST90032331	rs142774760	A	G	0.0553044	-0.176897	0.0378346	2.93188e-06	5959	0.0036551	21.8533	0.118053	28.3486
Comamonas B abundance in stool	GCST90032331	rs1532085	G	A	0.62073	-0.112161	0.0176033	1.87079e-10	5959	0.00676665	40.5835	0.118053	28.3486
Comamonas B abundance in stool	GCST90032331	rs17200979	T	G	0.460843	-0.0794882	0.0178197	8.16953e-06	5959	0.003328	19.8911	0.118053	28.3486
Comamonas B abundance in stool	GCST90032331	rs1750722	C	T	0.394231	-0.0816732	0.0179256	5.20793e-06	5959	0.00347159	20.7523	0.118053	28.3486
Comamonas B abundance in stool	GCST90032331	rs17634084	A	C	0.196223	0.095915	0.0215724	8.74064e-06	5959	0.00330647	19.762	0.118053	28.3486
Comamonas B abundance in stool	GCST90032331	rs183004	A	C	0.155196	0.109508	0.0240612	5.33338e-06	5959	0.00346399	20.7067	0.118053	28.3486
Comamonas B abundance in stool	GCST90032331	rs183501039	T	G	0.0391427	-0.195448	0.0442258	9.90116e-06	5959	0.00326676	19.5238	0.118053	28.3486
Comamonas B abundance in stool	GCST90032331	rs260440	C	T	0.462671	-0.0769002	0.0172633	8.40701e-06	5959	0.00331887	19.8363	0.118053	28.3486
Comamonas B abundance in stool	GCST90032331	rs34738810	C	G	0.0944563	0.131076	0.0296154	9.6023e-06	5959	0.00327652	19.5824	0.118053	28.3486
Comamonas B abundance in stool	GCST90032331	rs4149056	C	T	0.161544	0.229643	0.0228637	9.7633e-24	5959	0.0166475	100.848	0.118053	28.3486
Comamonas B abundance in stool	GCST90032331	rs526887	C	T	0.0209651	-0.267624	0.0600137	8.21964e-06	5959	0.00332605	19.8794	0.118053	28.3486
Comamonas B abundance in stool	GCST90032331	rs562258709	G	T	0.0093083	0.421476	0.0929397	5.76198e-06	5959	0.00343933	20.5588	0.118053	28.3486
Comamonas B abundance in stool	GCST90032331	rs573022450	G	A	0.0166421	0.325849	0.0664654	9.46074e-07	5959	0.00401717	24.0268	0.118053	28.3486
Comamonas B abundance in stool	GCST90032331	rs6477710	T	G	0.525823	-0.0813216	0.0172569	2.44803e-06	5959	0.00371276	22.1994	0.118053	28.3486
Comamonas B abundance in stool	GCST90032331	rs6962882	T	C	0.481591	0.0761956	0.0170553	7.91163e-06	5959	0.00333822	19.9524	0.118053	28.3486
Comamonas B abundance in stool	GCST90032331	rs72783089	T	C	0.105114	-0.155821	0.0281216	3.00797e-08	5959	0.00512586	30.6921	0.118053	28.3486
Comamonas B abundance in stool	GCST90032331	rs72976980	T	C	0.123174	-0.117901	0.0260076	5.80614e-06	5959	0.00343689	20.5442	0.118053	28.3486
Comamonas B abundance in stool	GCST90032331	rs77534461	T	C	0.0393052	-0.202556	0.0439069	3.96313e-06	5959	0.00355879	21.2755	0.118053	28.3486
Comamonas B abundance in stool	GCST90032331	rs79363542	A	C	0.0241959	-0.26426	0.0557646	2.14936e-06	5959	0.00375438	22.4491	0.118053	28.3486
Comamonas B abundance in stool	GCST90032331	rs9386904	A	C	0.241902	0.0919558	0.0198463	3.59713e-06	5959	0.00358975	21.4612	0.118053	28.3486
Comamonas B abundance in stool	GCST90032331	rs9462971	G	A	0.216745	-0.0925687	0.0205723	6.80569e-06	5959	0.00338623	20.2403	0.118053	28.3486
Comamonas B abundance in stool	GCST90032331	rs964184	C	G	0.86735	-0.134566	0.0250615	7.89854e-08	5959	0.0048149	28.8211	0.118053	28.3486
Comamonas abundance in stool	GCST90032332	rs1047891	A	C	0.333361	0.325618	0.018865	9.34138e-67	5959	0.0476148	297.822	0.183991	46.0984
Comamonas abundance in stool	GCST90032332	rs11155377	A	T	0.122791	0.122053	0.0273483	8.0854e-06	5959	0.0033313	19.9109	0.183991	46.0984
Comamonas abundance in stool	GCST90032332	rs111971590	G	C	0.0738379	-0.153765	0.0341643	6.77139e-06	5959	0.00338784	20.25	0.183991	46.0984
Comamonas abundance in stool	GCST90032332	rs113566277	C	T	0.0574393	0.197334	0.0386439	3.28229e-07	5959	0.00435685	26.0673	0.183991	46.0984
Comamonas abundance in stool	GCST90032332	rs116793705	C	T	0.00392255	0.647512	0.143092	6.03542e-06	5959	0.00342454	20.4701	0.183991	46.0984
Comamonas abundance in stool	GCST90032332	rs11727284	G	C	0.0139329	0.343784	0.0762217	6.47309e-06	5959	0.00340221	20.3361	0.183991	46.0984
Comamonas abundance in stool	GCST90032332	rs117954835	C	T	0.0156745	0.319261	0.0712469	7.42763e-06	5959	0.00335835	20.0731	0.183991	46.0984
Comamonas abundance in stool	GCST90032332	rs12549155	A	T	0.524618	0.0883359	0.0181284	1.10033e-06	5959	0.00396876	23.7361	0.183991	46.0984
Comamonas abundance in stool	GCST90032332	rs140737361	C	T	0.00326032	0.727508	0.156966	3.57261e-06	5959	0.00359193	21.4743	0.183991	46.0984
Comamonas abundance in stool	GCST90032332	rs141714213	T	C	0.00566761	-0.52662	0.119182	9.9333e-06	5959	0.00326572	19.5177	0.183991	46.0984
Comamonas abundance in stool	GCST90032332	rs144735792	T	C	0.0176599	-0.314382	0.0678201	3.56027e-06	5959	0.00359304	21.4809	0.183991	46.0984
Comamonas abundance in stool	GCST90032332	rs146190989	T	C	0.025	0.255413	0.0571603	7.88203e-06	5959	0.00333942	19.9596	0.183991	46.0984
Comamonas abundance in stool	GCST90032332	rs147077810	A	G	0.0119786	0.376271	0.0815429	3.94246e-06	5959	0.00356047	21.2855	0.183991	46.0984
Comamonas abundance in stool	GCST90032332	rs148079731	G	C	0.00158492	-1.00703	0.224533	7.29147e-06	5959	0.00336424	20.1085	0.183991	46.0984
Comamonas abundance in stool	GCST90032332	rs151202997	T	G	0.0303863	0.245436	0.0520132	2.37327e-06	5959	0.00372268	22.2589	0.183991	46.0984
Comamonas abundance in stool	GCST90032332	rs17063187	A	G	0.0866544	-0.146398	0.0319436	4.58319e-06	5959	0.00351238	20.997	0.183991	46.0984
Comamonas abundance in stool	GCST90032332	rs190971563	G	A	0.0220379	0.408369	0.0615057	3.14683e-11	5959	0.00734345	44.0686	0.183991	46.0984
Comamonas abundance in stool	GCST90032332	rs28404705	A	C	0.147889	0.112847	0.0253743	8.69583e-06	5959	0.00330811	19.7718	0.183991	46.0984
Comamonas abundance in stool	GCST90032332	rs34905538	A	G	0.109807	0.13419	0.0287322	3.00658e-06	5959	0.00364706	21.805	0.183991	46.0984
Comamonas abundance in stool	GCST90032332	rs35137479	T	C	0.0355768	0.22376	0.0478587	2.93338e-06	5959	0.00365493	21.8523	0.183991	46.0984
Comamonas abundance in stool	GCST90032332	rs4740887	T	A	0.485029	0.0805821	0.0180691	8.20886e-06	5959	0.00332647	19.8819	0.183991	46.0984
Comamonas abundance in stool	GCST90032332	rs62235748	G	A	0.106431	0.128888	0.028936	8.41894e-06	5959	0.00331842	19.8336	0.183991	46.0984
Comamonas abundance in stool	GCST90032332	rs73067665	G	A	0.108207	-0.133513	0.0287783	3.49484e-06	5959	0.00359896	21.5165	0.183991	46.0984
Comamonas abundance in stool	GCST90032332	rs73488485	C	T	0.0128398	0.399151	0.0797402	5.56758e-07	5959	0.0041872	25.0481	0.183991	46.0984
Comamonas abundance in stool	GCST90032332	rs7513363	G	A	0.312542	-0.280778	0.0188464	3.38427e-50	5959	0.0359099	221.883	0.183991	46.0984
Comamonas abundance in stool	GCST90032332	rs76914369	G	A	0.0481042	0.197827	0.0420205	2.5032e-06	5959	0.00370564	22.1566	0.183991	46.0984
Comamonas abundance in stool	GCST90032332	rs78851313	A	C	0.023643	0.273667	0.0587498	3.19021e-06	5959	0.00362811	21.6913	0.183991	46.0984
Comamonas abundance in stool	GCST90032332	rs9537724	C	T	0.0850654	-0.147787	0.0322432	4.57237e-06	5959	0.00351313	21.0015	0.183991	46.0984
Comamonas abundance in stool	GCST90032332	rs9821781	A	G	0.568465	0.0903419	0.0183401	8.39635e-07	5959	0.00405543	24.2566	0.183991	46.0984
Coprobacillus cateniformis abundance in stool	GCST90032333	rs10222346	T	C	0.360409	0.0633581	0.0137754	4.2378e-06	5959	0.00353739	21.1471	0.156519	40.762
Coprobacillus cateniformis abundance in stool	GCST90032333	rs10774021	T	C	0.651764	0.147532	0.0135304	1.10612e-27	5959	0.0195613	118.852	0.156519	40.762
Coprobacillus cateniformis abundance in stool	GCST90032333	rs10830022	G	C	0.621811	-0.0641519	0.0133384	1.51259e-06	5959	0.00386683	23.1242	0.156519	40.762
Coprobacillus cateniformis abundance in stool	GCST90032333	rs113157327	A	G	0.177785	0.0740808	0.0167186	9.37793e-06	5959	0.00328405	19.6275	0.156519	40.762
Coprobacillus cateniformis abundance in stool	GCST90032333	rs11780900	G	A	0.198929	0.0737379	0.0166486	9.46381e-06	5959	0.00328114	19.6101	0.156519	40.762
Coprobacillus cateniformis abundance in stool	GCST90032333	rs12611131	T	C	0.0981024	0.102723	0.0215057	1.7833e-06	5959	0.00381413	22.8077	0.156519	40.762
Coprobacillus cateniformis abundance in stool	GCST90032333	rs140369356	A	G	0.0269279	-0.18936	0.0405341	2.9883e-06	5959	0.003649	21.8167	0.156519	40.762
Coprobacillus cateniformis abundance in stool	GCST90032333	rs145062142	G	C	0.0192587	-0.206518	0.0466623	9.60856e-06	5959	0.00327631	19.5811	0.156519	40.762
Coprobacillus cateniformis abundance in stool	GCST90032333	rs146767775	T	G	0.0118372	-0.497256	0.0592585	4.80785e-17	5959	0.0116784	70.3903	0.156519	40.762
Coprobacillus cateniformis abundance in stool	GCST90032333	rs17279437	A	G	0.0990947	0.238955	0.0212722	2.80127e-29	5959	0.0207364	126.143	0.156519	40.762
Coprobacillus cateniformis abundance in stool	GCST90032333	rs200231	T	A	0.0198379	0.21855	0.045982	2.00473e-06	5959	0.00377667	22.5829	0.156519	40.762
Coprobacillus cateniformis abundance in stool	GCST90032333	rs2041517	C	T	0.572846	0.0577612	0.013022	9.17895e-06	5959	0.00329088	19.6685	0.156519	40.762
Coprobacillus cateniformis abundance in stool	GCST90032333	rs2467862	G	T	0.364603	-0.0805078	0.0134064	1.91124e-09	5959	0.00601531	36.05	0.156519	40.762
Coprobacillus cateniformis abundance in stool	GCST90032333	rs2737700	G	A	0.44714	0.0602474	0.0128792	2.89851e-06	5959	0.00365876	21.8753	0.156519	40.762
Coprobacillus cateniformis abundance in stool	GCST90032333	rs35518298	T	C	0.0228647	0.193234	0.0431602	7.56518e-06	5959	0.0033525	20.038	0.156519	40.762
Coprobacillus cateniformis abundance in stool	GCST90032333	rs35881890	A	G	0.0744048	0.11164	0.024777	6.61259e-06	5959	0.00339541	20.2953	0.156519	40.762
Coprobacillus cateniformis abundance in stool	GCST90032333	rs4726088	A	G	0.386936	-0.0616615	0.013432	4.41885e-06	5959	0.00352404	21.0669	0.156519	40.762
Coprobacillus cateniformis abundance in stool	GCST90032333	rs5754226	G	A	0.148054	-0.0860454	0.0180118	1.77781e-06	5959	0.00381512	22.8137	0.156519	40.762
Coprobacillus cateniformis abundance in stool	GCST90032333	rs61792192	C	T	0.00617135	0.366127	0.0823476	8.74367e-06	5959	0.00330636	19.7613	0.156519	40.762
Coprobacillus cateniformis abundance in stool	GCST90032333	rs715	C	T	0.306727	-0.150822	0.0139745	3.72847e-27	5959	0.0191724	116.442	0.156519	40.762
Coprobacillus cateniformis abundance in stool	GCST90032333	rs7163136	G	A	0.0820336	-0.111385	0.0233888	1.91378e-06	5959	0.00379153	22.6721	0.156519	40.762
Coprobacillus cateniformis abundance in stool	GCST90032333	rs73260922	A	G	0.149418	0.0808101	0.0180748	7.79017e-06	5959	0.00334316	19.982	0.156519	40.762
Coprobacillus cateniformis abundance in stool	GCST90032333	rs74330453	C	A	0.0206242	-0.218717	0.0450175	1.18285e-06	5959	0.00394559	23.597	0.156519	40.762
Coprobacillus cateniformis abundance in stool	GCST90032333	rs76366817	T	G	0.00520266	-0.439489	0.0895702	9.26484e-07	5959	0.00402387	24.0671	0.156519	40.762
Coprobacillus cateniformis abundance in stool	GCST90032333	rs7915131	T	C	0.560259	0.0595818	0.0129562	4.25116e-06	5959	0.00353639	21.141	0.156519	40.762
Coprobacillus cateniformis abundance in stool	GCST90032333	rs9643828	T	C	0.705567	0.0657652	0.0142118	3.70094e-06	5959	0.00358066	21.4066	0.156519	40.762
Coprobacillus cateniformis abundance in stool	GCST90032333	rs9918422	C	T	0.0092939	0.341136	0.0672065	3.8559e-07	5959	0.00430512	25.7565	0.156519	40.762
Coprobacillus abundance in stool	GCST90032334	rs1005230	C	T	0.501181	-0.0743937	0.0155218	1.64426e-06	5959	0.00384011	22.9637	0.265088	79.2352
Coprobacillus abundance in stool	GCST90032334	rs112281729	G	T	0.0175805	-0.260844	0.0584705	8.15319e-06	5959	0.00332864	19.8949	0.265088	79.2352
Coprobacillus abundance in stool	GCST90032334	rs114608987	T	C	0.0080434	-0.466681	0.0867881	7.56336e-08	5959	0.00482886	28.9051	0.265088	79.2352
Coprobacillus abundance in stool	GCST90032334	rs11687659	A	C	0.339074	-0.079453	0.0161712	8.95831e-07	5959	0.00403466	24.1318	0.265088	79.2352
Coprobacillus abundance in stool	GCST90032334	rs117811282	A	C	0.0183914	-0.260573	0.056766	4.42608e-06	5959	0.00352351	21.0638	0.265088	79.2352
Coprobacillus abundance in stool	GCST90032334	rs131805	C	T	0.773949	-0.572614	0.0172896	1.58413e-240	5959	0.155455	1096.5	0.265088	79.2352
Coprobacillus abundance in stool	GCST90032334	rs138247735	A	G	0.0166687	0.293269	0.0597478	9.17997e-07	5959	0.00402682	24.0848	0.265088	79.2352
Coprobacillus abundance in stool	GCST90032334	rs140319072	A	G	0.0307817	-0.21365	0.0449917	2.04775e-06	5959	0.00376988	22.5421	0.265088	79.2352
Coprobacillus abundance in stool	GCST90032334	rs140816551	T	G	0.0276028	-0.214098	0.0468319	4.83951e-06	5959	0.003495	20.8928	0.265088	79.2352
Coprobacillus abundance in stool	GCST90032334	rs144140959	T	G	0.0186072	-0.264022	0.0568834	3.45957e-06	5959	0.00360221	21.5359	0.265088	79.2352
Coprobacillus abundance in stool	GCST90032334	rs28607498	C	A	0.470214	0.0782582	0.0156657	5.86797e-07	5959	0.00417034	24.9468	0.265088	79.2352
Coprobacillus abundance in stool	GCST90032334	rs28622129	G	A	0.0279518	0.22304	0.0463373	1.48383e-06	5959	0.00387298	23.1611	0.265088	79.2352
Coprobacillus abundance in stool	GCST90032334	rs3129977	C	A	0.130427	-0.103596	0.0227086	5.06754e-06	5959	0.00348031	20.8046	0.265088	79.2352
Coprobacillus abundance in stool	GCST90032334	rs35327803	T	C	0.390046	0.0708488	0.0159777	9.24019e-06	5959	0.00328876	19.6558	0.265088	79.2352
Coprobacillus abundance in stool	GCST90032334	rs35876831	A	G	0.293825	0.0757085	0.0167037	5.83065e-06	5959	0.00343555	20.5361	0.265088	79.2352
Coprobacillus abundance in stool	GCST90032334	rs367701325	C	G	0.00529661	-0.529599	0.105397	5.03954e-07	5959	0.00421918	25.2402	0.265088	79.2352
Coprobacillus abundance in stool	GCST90032334	rs370086275	G	A	0.0157862	-0.292198	0.0622301	2.66027e-06	5959	0.00368618	22.0398	0.265088	79.2352
Coprobacillus abundance in stool	GCST90032334	rs4815825	C	T	0.452895	0.0688914	0.0155002	8.80764e-06	5959	0.00330404	19.7474	0.265088	79.2352
Coprobacillus abundance in stool	GCST90032334	rs557700	C	T	0.705823	0.0926237	0.0169232	4.42034e-08	5959	0.00500182	29.9456	0.265088	79.2352
Coprobacillus abundance in stool	GCST90032334	rs72673019	T	C	0.0313623	-0.197485	0.0446419	9.69983e-06	5959	0.0032733	19.5631	0.265088	79.2352
Coprobacillus abundance in stool	GCST90032334	rs756881	A	G	0.33936	0.0742805	0.0162661	4.95738e-06	5959	0.00348732	20.8467	0.265088	79.2352
Coprobacillus abundance in stool	GCST90032334	rs76045878	G	C	0.0144526	0.29932	0.0644717	3.43957e-06	5959	0.00360406	21.547	0.265088	79.2352
Coprobacillus abundance in stool	GCST90032334	rs76221041	C	A	0.0768938	-0.135324	0.0293136	3.90409e-06	5959	0.00356359	21.3042	0.265088	79.2352
Coprobacillus abundance in stool	GCST90032334	rs7663181	C	T	0.991634	0.392107	0.0882321	8.82851e-06	5959	0.00330328	19.7429	0.265088	79.2352
Coprobacillus abundance in stool	GCST90032334	rs7778639	T	C	0.592828	-0.0749753	0.0158826	2.35157e-06	5959	0.00372562	22.2765	0.265088	79.2352
Coprobacillus abundance in stool	GCST90032334	rs7804178	C	A	0.428195	0.144303	0.0152307	2.68086e-21	5959	0.0148404	89.7357	0.265088	79.2352
Coprobacillus abundance in stool	GCST90032334	rs9616789	A	G	0.0647637	-0.170486	0.0313873	5.58237e-08	5959	0.00492664	29.4933	0.265088	79.2352
Coprobacter secundus abundance in stool	GCST90032335	rs1002981	C	G	0.296175	-0.0813106	0.0175132	3.43689e-06	5959	0.00360431	21.5485	0.143968	36.9438
Coprobacter secundus abundance in stool	GCST90032335	rs10946767	C	G	0.15029	-0.0991489	0.0223933	9.5281e-06	5959	0.00327899	19.5972	0.143968	36.9438
Coprobacter secundus abundance in stool	GCST90032335	rs113915091	T	C	0.0977182	0.137262	0.0268898	3.31474e-07	5959	0.00435369	26.0483	0.143968	36.9438
Coprobacter secundus abundance in stool	GCST90032335	rs115508378	G	A	0.00645078	-0.441819	0.0996944	9.34786e-06	5959	0.00328507	19.6337	0.143968	36.9438
Coprobacter secundus abundance in stool	GCST90032335	rs12700541	A	G	0.16788	-0.10084	0.0214422	2.56523e-06	5959	0.00369781	22.1096	0.143968	36.9438
Coprobacter secundus abundance in stool	GCST90032335	rs138783171	G	A	0.026968	-0.2268	0.0488307	3.40705e-06	5959	0.00360709	21.5652	0.143968	36.9438
Coprobacter secundus abundance in stool	GCST90032335	rs1427456	C	T	0.247016	0.0829432	0.0186139	8.35101e-06	5959	0.003321	19.8491	0.143968	36.9438
Coprobacter secundus abundance in stool	GCST90032335	rs144065268	T	C	0.0413297	-0.175901	0.039819	9.98425e-06	5959	0.00326409	19.5079	0.143968	36.9438
Coprobacter secundus abundance in stool	GCST90032335	rs146048920	A	G	0.0115592	0.348625	0.0742628	2.6729e-06	5959	0.00368466	22.0307	0.143968	36.9438
Coprobacter secundus abundance in stool	GCST90032335	rs150977811	G	A	0.0241151	-0.232998	0.0513475	5.68792e-06	5959	0.00344345	20.5835	0.143968	36.9438
Coprobacter secundus abundance in stool	GCST90032335	rs2541497	T	G	0.3649	0.0768259	0.016638	3.88398e-06	5959	0.00356524	21.3141	0.143968	36.9438
Coprobacter secundus abundance in stool	GCST90032335	rs28430399	A	C	0.0775144	-0.132875	0.029511	6.71403e-06	5959	0.00339055	20.2662	0.143968	36.9438
Coprobacter secundus abundance in stool	GCST90032335	rs2874684	A	G	0.340809	-0.0769489	0.0168404	4.89348e-06	5959	0.00349146	20.8715	0.143968	36.9438
Coprobacter secundus abundance in stool	GCST90032335	rs3859862	G	A	0.353678	-0.289961	0.0165156	5.27722e-69	5959	0.0491829	308.138	0.143968	36.9438
Coprobacter secundus abundance in stool	GCST90032335	rs4146680	A	G	0.972357	-0.237734	0.0498308	1.83473e-06	5959	0.00380503	22.7531	0.143968	36.9438
Coprobacter secundus abundance in stool	GCST90032335	rs4343521	A	T	0.134149	0.104707	0.0229561	5.08659e-06	5959	0.00347911	20.7974	0.143968	36.9438
Coprobacter secundus abundance in stool	GCST90032335	rs4393886	G	A	0.132336	-0.103549	0.0234095	9.71708e-06	5959	0.00327273	19.5597	0.143968	36.9438
Coprobacter secundus abundance in stool	GCST90032335	rs4835265	A	C	0.171665	-0.094198	0.0208841	6.46711e-06	5959	0.0034025	20.3379	0.143968	36.9438
Coprobacter secundus abundance in stool	GCST90032335	rs4955397	C	T	0.0411961	-0.193483	0.0396694	1.07501e-06	5959	0.00397622	23.7809	0.143968	36.9438
Coprobacter secundus abundance in stool	GCST90032335	rs55975236	C	T	0.134579	-0.109463	0.0238977	4.63904e-06	5959	0.00350851	20.9738	0.143968	36.9438
Coprobacter secundus abundance in stool	GCST90032335	rs56277124	T	C	0.0240631	-0.243998	0.0518397	2.51662e-06	5959	0.00370393	22.1463	0.143968	36.9438
Coprobacter secundus abundance in stool	GCST90032335	rs58233799	G	C	0.0249615	-0.225717	0.0504409	7.64541e-06	5959	0.00334913	20.0178	0.143968	36.9438
Coprobacter secundus abundance in stool	GCST90032335	rs6688638	C	T	0.649444	-0.0805562	0.0165959	1.21007e-06	5959	0.0039383	23.5532	0.143968	36.9438
Coprobacter secundus abundance in stool	GCST90032335	rs74061506	A	T	0.0660402	0.143228	0.031959	7.40796e-06	5959	0.00335919	20.0782	0.143968	36.9438
Coprobacter secundus abundance in stool	GCST90032335	rs79593298	C	G	0.042837	-0.176411	0.0391887	6.74507e-06	5959	0.00338908	20.2574	0.143968	36.9438
Coprobacter secundus abundance in stool	GCST90032335	rs912801	T	C	0.0219118	0.241395	0.0539532	7.67139e-06	5959	0.00334805	20.0113	0.143968	36.9438
Coprobacter secundus abundance in stool	GCST90032335	rs924138	C	T	0.610003	0.101806	0.0166081	8.79341e-10	5959	0.00626619	37.5631	0.143968	36.9438
Corynebacterium abundance in stool	GCST90032336	rs10022462	T	C	0.450655	0.0925183	0.0169223	4.57093e-08	5959	0.00499103	29.8807	0.11044	30.6964
Corynebacterium abundance in stool	GCST90032336	rs1047891	A	C	0.313551	0.219408	0.0179333	2.02929e-34	5959	0.024504	149.637	0.11044	30.6964
Corynebacterium abundance in stool	GCST90032336	rs10896190	C	T	0.56013	-0.0827846	0.0169918	1.10456e-06	5959	0.00396753	23.7287	0.11044	30.6964
Corynebacterium abundance in stool	GCST90032336	rs114538583	T	C	0.0105723	-0.366919	0.0815814	6.87308e-06	5959	0.00338309	20.2215	0.11044	30.6964
Corynebacterium abundance in stool	GCST90032336	rs116953025	G	A	0.0119318	0.366846	0.0777071	2.34825e-06	5959	0.00372607	22.2792	0.11044	30.6964
Corynebacterium abundance in stool	GCST90032336	rs117786605	T	C	0.0190081	0.278184	0.0614991	6.08589e-06	5959	0.00342188	20.4541	0.11044	30.6964
Corynebacterium abundance in stool	GCST90032336	rs118143972	C	T	0.0396701	0.217786	0.0428227	3.66156e-07	5959	0.00432173	25.8563	0.11044	30.6964
Corynebacterium abundance in stool	GCST90032336	rs151027355	T	G	0.0061432	-0.495118	0.107356	3.98954e-06	5959	0.00355667	21.2627	0.11044	30.6964
Corynebacterium abundance in stool	GCST90032336	rs185102111	G	A	0.0223183	0.254545	0.0564407	6.48415e-06	5959	0.00340166	20.3329	0.11044	30.6964
Corynebacterium abundance in stool	GCST90032336	rs2271823	C	T	0.19557	-0.0976133	0.0211542	3.9429e-06	5959	0.00356043	21.2853	0.11044	30.6964
Corynebacterium abundance in stool	GCST90032336	rs2731726	A	G	0.335451	-0.0820643	0.0178326	4.18603e-06	5959	0.00354132	21.1706	0.11044	30.6964
Corynebacterium abundance in stool	GCST90032336	rs2979782	C	A	0.251527	0.0942195	0.019524	1.39422e-06	5959	0.00389293	23.2808	0.11044	30.6964
Corynebacterium abundance in stool	GCST90032336	rs41271955	C	T	0.0283418	0.226072	0.0498104	5.66154e-06	5959	0.00344494	20.5924	0.11044	30.6964
Corynebacterium abundance in stool	GCST90032336	rs4822809	G	A	0.636508	-0.0886904	0.018092	9.47747e-07	5959	0.0040166	24.0234	0.11044	30.6964
Corynebacterium abundance in stool	GCST90032336	rs61729129	T	C	0.0210108	-0.257799	0.0582893	9.74525e-06	5959	0.00327181	19.5542	0.11044	30.6964
Corynebacterium abundance in stool	GCST90032336	rs61766381	T	C	0.142982	-0.106581	0.0241188	9.91582e-06	5959	0.00326628	19.521	0.11044	30.6964
Corynebacterium abundance in stool	GCST90032336	rs6726136	C	A	0.419034	-0.0761563	0.0171503	8.97406e-06	5959	0.00329807	19.7116	0.11044	30.6964
Corynebacterium abundance in stool	GCST90032336	rs6854192	T	C	0.133192	0.13092	0.0246102	1.03913e-07	5959	0.00472662	28.2902	0.11044	30.6964
Corynebacterium abundance in stool	GCST90032336	rs7046371	G	C	0.0884791	-0.129757	0.0293636	9.91703e-06	5959	0.00326625	19.5208	0.11044	30.6964
Corynebacterium abundance in stool	GCST90032336	rs73128459	A	T	0.0673281	-0.151718	0.0334718	5.82314e-06	5959	0.00343596	20.5386	0.11044	30.6964
Corynebacterium abundance in stool	GCST90032336	rs916821	G	A	0.00352858	0.644396	0.141244	5.05988e-06	5959	0.00348079	20.8075	0.11044	30.6964
Corynebacterium abundance in stool	GCST90032336	rs943402	C	T	0.180888	0.100668	0.0220408	4.93934e-06	5959	0.00348849	20.8537	0.11044	30.6964
Corynebacterium abundance in stool	GCST90032336	rs9473939	G	T	0.107203	0.129058	0.0269972	1.74928e-06	5959	0.00382029	22.8448	0.11044	30.6964
Corynebacterium abundance in stool	GCST90032336	rs9533434	G	C	0.211508	0.110674	0.0209632	1.29578e-07	5959	0.0046556	27.8632	0.11044	30.6964
Cyanobacteria abundance in stool	GCST90032337	rs10741744	C	A	0.828473	-0.101841	0.0196155	2.082e-07	5959	0.00450312	26.9464	0.125222	28.2858
Cyanobacteria abundance in stool	GCST90032337	rs10802092	T	A	0.593372	0.126041	0.0147352	1.19168e-17	5959	0.0121294	73.1418	0.125222	28.2858
Cyanobacteria abundance in stool	GCST90032337	rs10809858	G	A	0.212891	0.079386	0.0177136	7.40712e-06	5959	0.00335923	20.0784	0.125222	28.2858
Cyanobacteria abundance in stool	GCST90032337	rs112560636	T	C	0.0942073	0.111499	0.0248405	7.16937e-06	5959	0.00336963	20.1407	0.125222	28.2858
Cyanobacteria abundance in stool	GCST90032337	rs112706990	A	G	0.0360377	0.172952	0.0386081	7.47544e-06	5959	0.0033563	20.0608	0.125222	28.2858
Cyanobacteria abundance in stool	GCST90032337	rs113265933	T	C	0.0303473	0.188535	0.0424276	8.843e-06	5959	0.00330276	19.7397	0.125222	28.2858
Cyanobacteria abundance in stool	GCST90032337	rs115389355	A	G	0.022334	0.224452	0.0492015	5.06944e-06	5959	0.00348019	20.8039	0.125222	28.2858
Cyanobacteria abundance in stool	GCST90032337	rs116949893	G	A	0.0140794	0.268886	0.0605672	9.01825e-06	5959	0.00329651	19.7022	0.125222	28.2858
Cyanobacteria abundance in stool	GCST90032337	rs117334069	T	C	0.00914335	0.340209	0.0759989	7.5877e-06	5959	0.00335155	20.0323	0.125222	28.2858
Cyanobacteria abundance in stool	GCST90032337	rs12147505	C	T	0.01156	-0.309789	0.0679241	5.09564e-06	5959	0.00347854	20.794	0.125222	28.2858
Cyanobacteria abundance in stool	GCST90032337	rs12509730	A	C	0.0665932	-0.127766	0.0288768	9.66566e-06	5959	0.00327442	19.5698	0.125222	28.2858
Cyanobacteria abundance in stool	GCST90032337	rs12904530	C	G	0.0258642	0.203891	0.045759	8.35975e-06	5959	0.00332067	19.8471	0.125222	28.2858
Cyanobacteria abundance in stool	GCST90032337	rs12926840	T	A	0.199021	-0.0849248	0.0182908	3.4333e-06	5959	0.00360464	21.5505	0.125222	28.2858
Cyanobacteria abundance in stool	GCST90032337	rs143569937	T	G	0.0147864	-0.262925	0.0592682	9.1565e-06	5959	0.00329166	19.6732	0.125222	28.2858
Cyanobacteria abundance in stool	GCST90032337	rs145254519	A	G	0.0426213	-0.166556	0.0356684	3.01835e-06	5959	0.00364581	21.7975	0.125222	28.2858
Cyanobacteria abundance in stool	GCST90032337	rs146151859	C	A	0.00901889	-0.355384	0.0767585	3.65846e-06	5959	0.00358435	21.4288	0.125222	28.2858
Cyanobacteria abundance in stool	GCST90032337	rs150989997	A	G	0.0432379	0.16149	0.0354577	5.25251e-06	5959	0.00346887	20.736	0.125222	28.2858
Cyanobacteria abundance in stool	GCST90032337	rs17471689	A	G	0.34686	-0.0750737	0.0154364	1.15375e-06	5959	0.00395357	23.6449	0.125222	28.2858
Cyanobacteria abundance in stool	GCST90032337	rs1870620	G	A	0.0490483	0.147048	0.0332404	9.69917e-06	5959	0.00327332	19.5632	0.125222	28.2858
Cyanobacteria abundance in stool	GCST90032337	rs2252210	T	G	0.479614	0.0718899	0.0145635	7.96159e-07	5959	0.00407248	24.3589	0.125222	28.2858
Cyanobacteria abundance in stool	GCST90032337	rs2255531	A	G	0.347686	0.0815944	0.0152159	8.21038e-08	5959	0.00480243	28.7461	0.125222	28.2858
Cyanobacteria abundance in stool	GCST90032337	rs28411200	C	T	0.322914	-0.0686357	0.0153691	7.97611e-06	5959	0.00333564	19.9369	0.125222	28.2858
Cyanobacteria abundance in stool	GCST90032337	rs3802967	C	T	0.538856	-0.124544	0.01423	2.09208e-18	5959	0.0126916	76.5755	0.125222	28.2858
Cyanobacteria abundance in stool	GCST90032337	rs4461192	A	G	0.333803	-0.0683594	0.0153181	8.09502e-06	5959	0.00333092	19.9086	0.125222	28.2858
Cyanobacteria abundance in stool	GCST90032337	rs6085741	A	C	0.176644	0.0955951	0.0190496	5.21522e-07	5959	0.00420818	25.1741	0.125222	28.2858
Cyanobacteria abundance in stool	GCST90032337	rs62002923	G	A	0.0177942	0.247818	0.0542867	4.99529e-06	5959	0.00348489	20.8321	0.125222	28.2858
Cyanobacteria abundance in stool	GCST90032337	rs72666007	G	A	0.0176485	0.257841	0.0553225	3.15152e-06	5959	0.00363201	21.7147	0.125222	28.2858
Cyanobacteria abundance in stool	GCST90032337	rs79797108	A	G	0.00522035	-0.461211	0.10031	4.2686e-06	5959	0.00353508	21.1332	0.125222	28.2858
Cyanobacteria abundance in stool	GCST90032337	rs9299181	A	G	0.523116	-0.0678977	0.0143245	2.1375e-06	5959	0.00375615	22.4598	0.125222	28.2858
Cyanobacteria abundance in stool	GCST90032337	rs975153	C	T	0.0162671	0.256336	0.0574653	8.16888e-06	5959	0.00332803	19.8912	0.125222	28.2858
Demequinaceae abundance in stool	GCST90032338	rs10823750	G	A	0.442529	0.0709617	0.0150067	2.25998e-06	5959	0.00373833	22.3528	0.12512	29.2389
Demequinaceae abundance in stool	GCST90032338	rs114076932	G	A	0.0399781	-0.184597	0.0381419	1.30007e-06	5959	0.00391532	23.4153	0.12512	29.2389
Demequinaceae abundance in stool	GCST90032338	rs114506731	G	A	0.115797	-0.104589	0.0236069	9.40402e-06	5959	0.00328316	19.6222	0.12512	29.2389
Demequinaceae abundance in stool	GCST90032338	rs117082996	A	G	0.02309	0.223046	0.0503441	9.40455e-06	5959	0.00328315	19.6221	0.12512	29.2389
Demequinaceae abundance in stool	GCST90032338	rs11710870	A	G	0.16092	-0.0955321	0.0208237	4.48237e-06	5959	0.00351948	21.0396	0.12512	29.2389
Demequinaceae abundance in stool	GCST90032338	rs117419922	T	G	0.0383957	0.181286	0.0395619	4.59806e-06	5959	0.00351134	20.9908	0.12512	29.2389
Demequinaceae abundance in stool	GCST90032338	rs143951162	T	C	0.143197	0.0963355	0.0215413	7.74442e-06	5959	0.00334503	19.9932	0.12512	29.2389
Demequinaceae abundance in stool	GCST90032338	rs144423046	T	G	0.0370235	-0.181907	0.040072	5.63867e-06	5959	0.00344623	20.6002	0.12512	29.2389
Demequinaceae abundance in stool	GCST90032338	rs146326296	T	C	0.0130381	0.299858	0.0666579	6.8447e-06	5959	0.0033844	20.2294	0.12512	29.2389
Demequinaceae abundance in stool	GCST90032338	rs150959554	C	T	0.0181563	0.252956	0.0568907	8.73413e-06	5959	0.00330671	19.7634	0.12512	29.2389
Demequinaceae abundance in stool	GCST90032338	rs184812914	C	T	0.00486086	0.480502	0.106792	6.81393e-06	5959	0.00338584	20.238	0.12512	29.2389
Demequinaceae abundance in stool	GCST90032338	rs186037879	T	C	0.0163904	0.265038	0.0596466	8.85187e-06	5959	0.00330244	19.7378	0.12512	29.2389
Demequinaceae abundance in stool	GCST90032338	rs187612898	G	T	0.0113233	0.316606	0.0711847	8.68071e-06	5959	0.00330866	19.7751	0.12512	29.2389
Demequinaceae abundance in stool	GCST90032338	rs2455717	T	A	0.441917	0.0713566	0.0154875	4.07799e-06	5959	0.00354967	21.2207	0.12512	29.2389
Demequinaceae abundance in stool	GCST90032338	rs2516788	C	G	0.371705	0.187544	0.0154083	4.40247e-34	5959	0.0242582	148.099	0.12512	29.2389
Demequinaceae abundance in stool	GCST90032338	rs34837397	T	G	0.164489	-0.0966884	0.02039	2.11669e-06	5959	0.00375928	22.4786	0.12512	29.2389
Demequinaceae abundance in stool	GCST90032338	rs35720320	T	G	0.201074	-0.0843084	0.0188343	7.59398e-06	5959	0.00335129	20.0307	0.12512	29.2389
Demequinaceae abundance in stool	GCST90032338	rs4757429	T	C	0.197367	-0.0882486	0.0189176	3.08776e-06	5959	0.00363854	21.7539	0.12512	29.2389
Demequinaceae abundance in stool	GCST90032338	rs56106855	C	G	0.280955	0.0782054	0.0167575	3.05794e-06	5959	0.00364164	21.7725	0.12512	29.2389
Demequinaceae abundance in stool	GCST90032338	rs56374654	C	T	0.112696	-0.10799	0.0238203	5.80065e-06	5959	0.00343719	20.546	0.12512	29.2389
Demequinaceae abundance in stool	GCST90032338	rs59357769	G	A	0.212335	-0.0833387	0.0186496	7.87116e-06	5959	0.00333986	19.9622	0.12512	29.2389
Demequinaceae abundance in stool	GCST90032338	rs642193	A	C	0.550522	0.0684408	0.0151196	5.99324e-06	5959	0.00342677	20.4835	0.12512	29.2389
Demequinaceae abundance in stool	GCST90032338	rs73137993	G	A	0.060282	0.139452	0.0314865	9.46948e-06	5959	0.00328095	19.609	0.12512	29.2389
Demequinaceae abundance in stool	GCST90032338	rs74823953	T	C	0.0122841	-0.432514	0.0681367	2.18502e-10	5959	0.00671642	40.2803	0.12512	29.2389
Demequinaceae abundance in stool	GCST90032338	rs75460946	G	A	0.0596018	-0.151211	0.0316067	1.71718e-06	5959	0.00382622	22.8804	0.12512	29.2389
Demequinaceae abundance in stool	GCST90032338	rs75529162	A	C	0.00567073	-0.4695	0.100362	2.89594e-06	5959	0.00365904	21.877	0.12512	29.2389
Demequinaceae abundance in stool	GCST90032338	rs75562367	A	G	0.0188587	-0.254544	0.055722	4.92151e-06	5959	0.00348964	20.8606	0.12512	29.2389
Demequinaceae abundance in stool	GCST90032338	rs8129815	A	T	0.353869	-0.0728225	0.0159994	5.32453e-06	5959	0.00346452	20.7099	0.12512	29.2389
Demequinaceae abundance in stool	GCST90032338	rs9368998	C	G	0.388021	-0.0707851	0.0153617	4.06766e-06	5959	0.00355048	21.2256	0.12512	29.2389
Demequina abundance in stool	GCST90032339	rs102275	C	T	0.345078	-0.562555	0.0149199	0	5959	0.19262	1421.19	0.300095	90.8065
Demequina abundance in stool	GCST90032339	rs11036860	G	A	0.98084	-0.259724	0.0561111	3.67888e-06	5959	0.00358257	21.4181	0.300095	90.8065
Demequina abundance in stool	GCST90032339	rs115677056	G	A	0.0254227	-0.216222	0.0482128	7.3002e-06	5959	0.00336386	20.1062	0.300095	90.8065
Demequina abundance in stool	GCST90032339	rs11651313	C	T	0.0978434	-0.115453	0.0258885	8.21032e-06	5959	0.00332641	19.8816	0.300095	90.8065
Demequina abundance in stool	GCST90032339	rs116881210	T	A	0.0224918	0.234399	0.0520815	6.77558e-06	5959	0.00338764	20.2488	0.300095	90.8065
Demequina abundance in stool	GCST90032339	rs11773889	T	C	0.221941	-0.0843212	0.0185826	5.68865e-06	5959	0.00344341	20.5833	0.300095	90.8065
Demequina abundance in stool	GCST90032339	rs1219550	C	T	0.162727	-0.117372	0.0206163	1.24706e-08	5959	0.00540976	32.4013	0.300095	90.8065
Demequina abundance in stool	GCST90032339	rs12271414	C	G	0.188048	-0.0981658	0.0198008	7.13442e-07	5959	0.00410765	24.5702	0.300095	90.8065
Demequina abundance in stool	GCST90032339	rs12446329	T	C	0.0306444	0.206003	0.0441893	3.1341e-06	5959	0.00363378	21.7254	0.300095	90.8065
Demequina abundance in stool	GCST90032339	rs12672599	T	C	0.795666	0.0891403	0.0189982	2.70495e-06	5959	0.00368085	22.0078	0.300095	90.8065
Demequina abundance in stool	GCST90032339	rs12937489	T	C	0.220194	-0.0873811	0.0193536	6.3323e-06	5959	0.00340922	20.3782	0.300095	90.8065
Demequina abundance in stool	GCST90032339	rs12946063	C	T	0.386518	-0.0790675	0.0155854	3.91227e-07	5959	0.00430046	25.7285	0.300095	90.8065
Demequina abundance in stool	GCST90032339	rs138002285	T	G	0.0149393	-0.296124	0.0632239	2.81694e-06	5959	0.00366788	21.93	0.300095	90.8065
Demequina abundance in stool	GCST90032339	rs142098308	C	G	0.00878149	-0.375856	0.0818025	4.33422e-06	5959	0.00353021	21.104	0.300095	90.8065
Demequina abundance in stool	GCST90032339	rs1759304	C	T	0.515131	0.0691887	0.0155941	9.12844e-06	5959	0.00329264	19.679	0.300095	90.8065
Demequina abundance in stool	GCST90032339	rs2883070	C	T	0.242563	0.0837746	0.0179331	2.98998e-06	5959	0.00364883	21.8157	0.300095	90.8065
Demequina abundance in stool	GCST90032339	rs2954021	G	A	0.509683	-0.0891919	0.0153807	6.67317e-09	5959	0.00561153	33.6165	0.300095	90.8065
Demequina abundance in stool	GCST90032339	rs4500751	T	C	0.310531	-0.119795	0.0164555	3.33977e-13	5959	0.00881529	52.9797	0.300095	90.8065
Demequina abundance in stool	GCST90032339	rs4634608	C	T	0.457898	-0.0697081	0.0155127	7.00242e-06	5959	0.00337714	20.1858	0.300095	90.8065
Demequina abundance in stool	GCST90032339	rs4816180	T	C	0.676275	0.0753398	0.0167787	7.11547e-06	5959	0.00337203	20.1552	0.300095	90.8065
Demequina abundance in stool	GCST90032339	rs58542926	T	C	0.0754694	-0.15957	0.0292592	4.93409e-08	5959	0.0049664	29.7325	0.300095	90.8065
Demequina abundance in stool	GCST90032339	rs61781291	A	T	0.253201	0.0836417	0.0177146	2.33968e-06	5959	0.00372724	22.2863	0.300095	90.8065
Demequina abundance in stool	GCST90032339	rs62343171	T	C	0.0757059	-0.130662	0.0287732	5.59613e-06	5959	0.00344865	20.6147	0.300095	90.8065
Demequina abundance in stool	GCST90032339	rs72871796	G	A	0.0168123	-0.263905	0.0592183	8.33175e-06	5959	0.00332173	19.8535	0.300095	90.8065
Demequina abundance in stool	GCST90032339	rs73067080	C	T	0.164968	0.0994238	0.0205219	1.26761e-06	5959	0.00392342	23.4639	0.300095	90.8065
Demequina abundance in stool	GCST90032339	rs79215615	G	A	0.0140329	-0.330792	0.0654482	4.3207e-07	5959	0.00426858	25.5369	0.300095	90.8065
Demequina abundance in stool	GCST90032339	rs79564235	C	T	0.0230685	0.234166	0.0508779	4.17431e-06	5959	0.00354221	21.176	0.300095	90.8065
Demequina abundance in stool	GCST90032339	rs9610183	C	G	0.0609741	-0.144929	0.0325517	8.49667e-06	5959	0.00331549	19.8161	0.300095	90.8065
Desulfobacterota A abundance in stool	GCST90032340	rs114487589	A	G	0.0319084	-0.219091	0.044076	6.66927e-07	5959	0.00412928	24.7001	0.0706208	25.0757
Desulfobacterota A abundance in stool	GCST90032340	rs115208534	T	A	0.0182739	-0.274298	0.0587535	3.03224e-06	5959	0.00364434	21.7887	0.0706208	25.0757
Desulfobacterota A abundance in stool	GCST90032340	rs11571545	A	G	0.0239078	-0.242187	0.0502914	1.46704e-06	5959	0.00387663	23.1829	0.0706208	25.0757
Desulfobacterota A abundance in stool	GCST90032340	rs11737969	A	G	0.391326	-0.0758009	0.0159512	2.01365e-06	5959	0.00377525	22.5744	0.0706208	25.0757
Desulfobacterota A abundance in stool	GCST90032340	rs11741468	T	C	0.141324	0.0991902	0.0221175	7.30189e-06	5959	0.00336379	20.1057	0.0706208	25.0757
Desulfobacterota A abundance in stool	GCST90032340	rs12408968	C	T	0.569334	-0.0705496	0.0158667	8.73237e-06	5959	0.00330677	19.7638	0.0706208	25.0757
Desulfobacterota A abundance in stool	GCST90032340	rs17674556	C	T	0.0373041	-0.186132	0.0413952	6.90931e-06	5959	0.00338141	20.2114	0.0706208	25.0757
Desulfobacterota A abundance in stool	GCST90032340	rs2011957	T	C	0.124402	0.106521	0.0235277	5.96935e-06	5959	0.00342805	20.4911	0.0706208	25.0757
Desulfobacterota A abundance in stool	GCST90032340	rs431883	A	G	0.147758	-0.102333	0.0217633	2.57512e-06	5959	0.00369658	22.1022	0.0706208	25.0757
Desulfobacterota A abundance in stool	GCST90032340	rs61781291	A	T	0.252872	0.130233	0.0178697	3.14769e-13	5959	0.00883447	53.096	0.0706208	25.0757
Desulfobacterota A abundance in stool	GCST90032340	rs66990031	T	A	0.495772	0.0793085	0.0155476	3.37841e-07	5959	0.00434758	26.0116	0.0706208	25.0757
Desulfobacterota A abundance in stool	GCST90032340	rs68005813	A	G	0.138504	-0.102228	0.0221653	3.98671e-06	5959	0.0035569	21.2641	0.0706208	25.0757
Desulfobacterota A abundance in stool	GCST90032340	rs722607	C	T	0.0635238	-0.143449	0.0319266	7.0198e-06	5959	0.00337635	20.1811	0.0706208	25.0757
Desulfobacterota A abundance in stool	GCST90032340	rs76115403	T	A	0.0252562	-0.224187	0.0494227	5.73002e-06	5959	0.0034411	20.5694	0.0706208	25.0757
Desulfobacterota A abundance in stool	GCST90032340	rs77335780	A	G	0.0490771	0.162382	0.0358948	6.07303e-06	5959	0.00342255	20.4582	0.0706208	25.0757
Desulfobacterota A abundance in stool	GCST90032340	rs78997119	A	T	0.0693295	0.143964	0.0306003	2.5429e-06	5959	0.00370061	22.1264	0.0706208	25.0757
Desulfobacterota A abundance in stool	GCST90032340	rs79106957	A	C	0.0553924	0.167565	0.0352978	2.06273e-06	5959	0.00376755	22.5282	0.0706208	25.0757
Desulfobacterota A abundance in stool	GCST90032340	rs964184	C	G	0.868706	-0.105927	0.0229199	3.8076e-06	5959	0.00357158	21.3522	0.0706208	25.0757
Alteromonadaceae abundance in stool	GCST90032188	rs10168931	A	G	0.224014	0.123014	0.0183105	1.83956e-11	5959	0.00751724	45.1194	0.0783298	25.2326
Alteromonadaceae abundance in stool	GCST90032188	rs10762589	T	C	0.752636	-0.0883667	0.017702	5.97867e-07	5959	0.00416435	24.9108	0.0783298	25.2326
[truncated: 10,070 more rows]

## Sheet: S3
Table S3: Details of instrumental variables for 731 immune cells included in the genetic instrument.
exposure	id.exposure	SNP	effect_allele.exposure	other_allele.exposure	samplesize.exposure	eaf.exposure	beta.exposure	se.exposure	pval.exposure	R2	F	average_R2	average_F
IgD+ B cell %B cell	GCST90001391	rs10226722	C	T	3658	0.6006	0.1184	0.0256	1.87299e-06	0.00581363	21.3789	0.125927	24.9445
IgD+ B cell %B cell	GCST90001391	rs11068290	T	C	3658	0.0231	0.3904	0.08097	7.12275e-07	0.00631504	23.2345	0.125927	24.9445
IgD+ B cell %B cell	GCST90001391	rs11616703	T	G	3658	0.0171	-0.4199	0.09432	4.25636e-06	0.00538882	19.8083	0.125927	24.9445
IgD+ B cell %B cell	GCST90001391	rs117541917	C	A	3658	0.0593	0.2415	0.05299	2.58875e-06	0.00564604	20.7591	0.125927	24.9445
IgD+ B cell %B cell	GCST90001391	rs12204136	C	T	3658	0.0522	0.2426	0.05485	4.86762e-06	0.00531947	19.552	0.125927	24.9445
IgD+ B cell %B cell	GCST90001391	rs138919897	G	A	3658	0.0019	1.402	0.2997	1.44835e-06	0.00594687	21.8718	0.125927	24.9445
IgD+ B cell %B cell	GCST90001391	rs140191306	T	C	3658	0.0179	0.4421	0.09364	1.17187e-06	0.0060567	22.2782	0.125927	24.9445
IgD+ B cell %B cell	GCST90001391	rs146946811	C	A	3658	0.0521	-0.2557	0.05571	2.21793e-06	0.00572608	21.0551	0.125927	24.9445
IgD+ B cell %B cell	GCST90001391	rs148496020	A	T	3658	0.0193	-0.4088	0.08921	2.29784e-06	0.00570775	20.9873	0.125927	24.9445
IgD+ B cell %B cell	GCST90001391	rs17405603	T	A	3658	0.284	0.1542	0.02757	1.11567e-08	0.00847917	31.2649	0.125927	24.9445
IgD+ B cell %B cell	GCST90001391	rs2450220	T	C	3658	0.816	-0.152	0.03167	7.95332e-07	0.00625779	23.0226	0.125927	24.9445
IgD+ B cell %B cell	GCST90001391	rs3873388	G	A	3658	0.4446	-0.1344	0.02967	2.95158e-06	0.00557815	20.5081	0.125927	24.9445
IgD+ B cell %B cell	GCST90001391	rs4691917	G	A	3658	0.9956	0.9378	0.1877	2.92248e-07	0.00677789	24.9491	0.125927	24.9445
IgD+ B cell %B cell	GCST90001391	rs56209800	T	A	3658	0.0547	-0.2355	0.05263	3.82711e-06	0.00544378	20.0114	0.125927	24.9445
IgD+ B cell %B cell	GCST90001391	rs62057183	T	C	3658	0.2508	0.1273	0.02872	4.65839e-06	0.00534217	19.6359	0.125927	24.9445
IgD+ B cell %B cell	GCST90001391	rs72757888	T	C	3658	0.01	0.5864	0.1201	5.23486e-07	0.00647496	23.8267	0.125927	24.9445
IgD+ B cell %B cell	GCST90001391	rs72952600	G	C	3658	0.0142	0.49	0.1045	1.37275e-06	0.00597466	21.9747	0.125927	24.9445
IgD+ B cell %B cell	GCST90001391	rs73426855	C	T	3658	0.1471	-0.174	0.03482	2.90952e-07	0.0067802	24.9576	0.125927	24.9445
IgD+ B cell %B cell	GCST90001391	rs74322949	A	G	3658	0.096	-0.1872	0.04207	4.29898e-06	0.00538367	19.7892	0.125927	24.9445
IgD+ B cell %B cell	GCST90001391	rs7597061	G	T	3658	0.0998	0.1829	0.04129	4.71944e-06	0.00533544	19.611	0.125927	24.9445
IgD+ B cell %B cell	GCST90001391	rs9265870	G	A	3658	0.4718	0.1454	0.03049	9.2674e-07	0.00617844	22.7288	0.125927	24.9445
IgD+ CD38+ B cell Absolute Count	GCST90001392	rs10265656	G	A	3656	0.9375	-0.2229	0.04923	2.98108e-06	0.00557604	20.4891	0.199393	28.1974
IgD+ CD38+ B cell Absolute Count	GCST90001392	rs10821937	T	C	3656	0.6458	-0.1118	0.02511	4.2456e-06	0.00539306	19.8131	0.199393	28.1974
IgD+ CD38+ B cell Absolute Count	GCST90001392	rs11068290	T	C	3656	0.0231	0.3555	0.07815	2.69579e-06	0.00562813	20.6816	0.199393	28.1974
IgD+ CD38+ B cell Absolute Count	GCST90001392	rs11159480	T	G	3656	0.8166	-0.1526	0.0323	1.15365e-06	0.00606812	22.3083	0.199393	28.1974
IgD+ CD38+ B cell Absolute Count	GCST90001392	rs113965271	C	G	3656	0.0286	-0.3262	0.07211	3.03919e-06	0.00556604	20.4522	0.199393	28.1974
IgD+ CD38+ B cell Absolute Count	GCST90001392	rs116104104	T	C	3656	0.0004	5.387	1.184	2.68445e-06	0.00563031	20.6896	0.199393	28.1974
IgD+ CD38+ B cell Absolute Count	GCST90001392	rs116285595	T	C	3656	0.0068	0.6503	0.1415	2.15588e-06	0.0057439	21.1095	0.199393	28.1974
IgD+ CD38+ B cell Absolute Count	GCST90001392	rs117772462	A	T	3656	0.0159	-0.4238	0.09514	4.20468e-06	0.00539807	19.8316	0.199393	28.1974
IgD+ CD38+ B cell Absolute Count	GCST90001392	rs118090735	G	T	3656	0.0011	1.518	0.3399	3.98442e-06	0.0054259	19.9344	0.199393	28.1974
IgD+ CD38+ B cell Absolute Count	GCST90001392	rs12036556	T	C	3656	0.0265	0.3487	0.07421	1.3083e-06	0.00600286	22.0669	0.199393	28.1974
IgD+ CD38+ B cell Absolute Count	GCST90001392	rs12939565	T	A	3656	0.4267	-0.1364	0.02672	1.65581e-07	0.00707726	26.0446	0.199393	28.1974
IgD+ CD38+ B cell Absolute Count	GCST90001392	rs1294253	C	T	3656	0.7254	-0.1382	0.02658	9.99675e-08	0.00734007	27.019	0.199393	28.1974
IgD+ CD38+ B cell Absolute Count	GCST90001392	rs140380950	C	T	3656	0.0368	-0.3568	0.06296	7.26214e-09	0.00870795	32.0983	0.199393	28.1974
IgD+ CD38+ B cell Absolute Count	GCST90001392	rs143397127	C	T	3656	0.0157	-0.4626	0.09576	6.79835e-07	0.00634269	23.3241	0.199393	28.1974
IgD+ CD38+ B cell Absolute Count	GCST90001392	rs146959444	C	T	3656	0.0023	1.249	0.2574	6.09974e-07	0.00639902	23.5326	0.199393	28.1974
IgD+ CD38+ B cell Absolute Count	GCST90001392	rs16868356	C	T	3656	0.0198	0.4146	0.08532	5.8885e-07	0.00641734	23.6004	0.199393	28.1974
IgD+ CD38+ B cell Absolute Count	GCST90001392	rs1695681	A	C	3656	0.5309	-0.1256	0.02413	9.69258e-08	0.00735617	27.0786	0.199393	28.1974
IgD+ CD38+ B cell Absolute Count	GCST90001392	rs1919856	G	A	3656	0.108	0.1675	0.03766	4.33994e-06	0.0053817	19.7711	0.199393	28.1974
IgD+ CD38+ B cell Absolute Count	GCST90001392	rs2395904	G	T	3656	0.2657	-0.1279	0.02666	8.03494e-07	0.00625589	23.0029	0.199393	28.1974
IgD+ CD38+ B cell Absolute Count	GCST90001392	rs374727947	G	T	3656	0.0098	0.6111	0.1307	1.46553e-06	0.00594399	21.8492	0.199393	28.1974
IgD+ CD38+ B cell Absolute Count	GCST90001392	rs61878035	A	G	3656	0.1886	0.1453	0.03068	1.08997e-06	0.00609759	22.4173	0.199393	28.1974
IgD+ CD38+ B cell Absolute Count	GCST90001392	rs7169431	G	A	3656	0.9219	-0.2007	0.04408	2.64324e-06	0.00563832	20.7192	0.199393	28.1974
IgD+ CD38+ B cell Absolute Count	GCST90001392	rs73066743	G	C	3656	0.0197	0.3879	0.08742	4.55684e-06	0.00535648	19.678	0.199393	28.1974
IgD+ CD38+ B cell Absolute Count	GCST90001392	rs733555	T	G	3656	0.2637	-0.1396	0.02714	1.3469e-07	0.00718478	26.4432	0.199393	28.1974
IgD+ CD38+ B cell Absolute Count	GCST90001392	rs76112278	A	G	3656	0.0194	-0.4579	0.08605	5.15071e-08	0.00768569	28.301	0.199393	28.1974
IgD+ CD38+ B cell Absolute Count	GCST90001392	rs76608654	C	T	3656	0.0494	0.2489	0.05423	2.21931e-06	0.00572887	21.0539	0.199393	28.1974
IgD+ CD38+ B cell Absolute Count	GCST90001392	rs76660971	A	G	3656	0.2299	-0.1264	0.02828	3.91849e-06	0.00543454	19.9663	0.199393	28.1974
IgD+ CD38+ B cell Absolute Count	GCST90001392	rs7667070	C	T	3656	0.0361	-0.2956	0.06254	1.14169e-06	0.00607353	22.3283	0.199393	28.1974
IgD+ CD38+ B cell Absolute Count	GCST90001392	rs78188887	G	A	3656	0.0014	1.533	0.3206	8.6927e-07	0.00621503	22.8518	0.199393	28.1974
IgD+ CD38+ B cell Absolute Count	GCST90001392	rs78658073	A	G	3656	0.001	1.665	0.362	2.11806e-06	0.00575307	21.1433	0.199393	28.1974
IgD+ CD38+ B cell Absolute Count	GCST90001392	rs794185	C	T	3656	0.3362	-0.1116	0.02511	4.40596e-06	0.00537389	19.7423	0.199393	28.1974
IgD+ CD38+ B cell Absolute Count	GCST90001392	rs80330977	A	G	3656	0.0814	-0.2576	0.04422	2.84849e-09	0.00919677	33.9169	0.199393	28.1974
IgD+ CD38dim B cell %B cell	GCST90001393	rs2301101	G	T	3657	0.1097	-0.187	0.03994	1.42029e-06	0.00595863	21.9094	0.102489	24.444
IgD+ CD38dim B cell %B cell	GCST90001393	rs329966	G	A	3657	0.5425	-0.1265	0.02461	1.37233e-07	0.00717309	26.4071	0.102489	24.444
IgD+ CD38dim B cell %B cell	GCST90001393	rs34157595	C	T	3657	0.3154	0.1327	0.02673	3.44463e-07	0.00669425	24.6324	0.102489	24.444
IgD+ CD38dim B cell %B cell	GCST90001393	rs4811007	G	A	3657	0.4837	0.1261	0.02461	1.49613e-07	0.00712812	26.2403	0.102489	24.444
IgD+ CD38dim B cell %B cell	GCST90001393	rs546147740	C	T	3657	0.0051	0.763	0.1665	2.29634e-06	0.00570964	20.9886	0.102489	24.444
IgD+ CD38dim B cell %B cell	GCST90001393	rs60521331	A	G	3657	0.5022	0.1107	0.02463	3.48637e-06	0.0054935	20.1897	0.102489	24.444
IgD+ CD38dim B cell %B cell	GCST90001393	rs61912200	A	T	3657	0.0022	1.216	0.2655	2.32446e-06	0.00570334	20.9653	0.102489	24.444
IgD+ CD38dim B cell %B cell	GCST90001393	rs62488766	G	A	3657	0.0283	-0.3635	0.08066	3.29419e-06	0.00552284	20.2981	0.102489	24.444
IgD+ CD38dim B cell %B cell	GCST90001393	rs6835759	G	A	3657	0.4701	0.1189	0.02486	8.64421e-07	0.00621625	22.8625	0.102489	24.444
IgD+ CD38dim B cell %B cell	GCST90001393	rs6998850	G	A	3657	0.3018	0.1204	0.02683	3.60295e-06	0.00547648	20.1268	0.102489	24.444
IgD+ CD38dim B cell %B cell	GCST90001393	rs73909843	C	T	3657	0.0764	0.2092	0.0466	3.57338e-06	0.00548075	20.1425	0.102489	24.444
IgD+ CD38dim B cell %B cell	GCST90001393	rs75766272	T	C	3657	0.0201	0.3861	0.08587	3.45679e-06	0.00549791	20.2059	0.102489	24.444
IgD+ CD38dim B cell %B cell	GCST90001393	rs7595353	C	T	3657	0.3054	-0.1211	0.02671	2.89546e-06	0.00558961	20.5448	0.102489	24.444
IgD+ CD38dim B cell %B cell	GCST90001393	rs78269238	T	C	3657	0.0582	-0.2771	0.05349	1.10701e-07	0.00728497	26.8219	0.102489	24.444
IgD+ CD38dim B cell %B cell	GCST90001393	rs78958229	T	C	3657	0.044	0.2934	0.0591	3.4445e-07	0.00669427	24.6325	0.102489	24.444
IgD+ CD38dim B cell %B cell	GCST90001393	rs9459562	C	G	3657	0.4346	0.1101	0.02478	4.43361e-06	0.00536919	19.7303	0.102489	24.444
IgD+ CD38dim B cell %B cell	GCST90001393	rs9865821	A	C	3657	0.6459	0.115	0.02558	3.46708e-06	0.00549637	20.2003	0.102489	24.444
IgD+ CD38dim B cell Absolute Count	GCST90001394	rs115150472	T	C	3656	0.0004	2.534	0.5718	4.6764e-06	0.00534308	19.6285	0.186398	26.7828
IgD+ CD38dim B cell Absolute Count	GCST90001394	rs115951641	T	A	3656	0.049	0.2476	0.05577	4.50499e-06	0.00536239	19.6998	0.186398	26.7828
IgD+ CD38dim B cell Absolute Count	GCST90001394	rs116851238	T	C	3656	0.0176	-0.4319	0.08996	7.89287e-07	0.00626516	23.0372	0.186398	26.7828
IgD+ CD38dim B cell Absolute Count	GCST90001394	rs117190494	A	G	3656	0.022	0.3656	0.07962	2.19708e-06	0.00573409	21.0732	0.186398	26.7828
IgD+ CD38dim B cell Absolute Count	GCST90001394	rs117518951	C	T	3656	0.049	0.2458	0.0546	3.36852e-06	0.00551279	20.2554	0.186398	26.7828
IgD+ CD38dim B cell Absolute Count	GCST90001394	rs12197153	A	G	3656	0.0007	2.216	0.4431	2.84979e-07	0.00679468	24.9976	0.186398	26.7828
IgD+ CD38dim B cell Absolute Count	GCST90001394	rs12208085	A	C	3656	0.0008	1.919	0.4108	1.49597e-06	0.00593333	21.8098	0.186398	26.7828
IgD+ CD38dim B cell Absolute Count	GCST90001394	rs12516105	C	T	3656	0.1737	0.1537	0.03194	7.46584e-07	0.00629404	23.1441	0.186398	26.7828
IgD+ CD38dim B cell Absolute Count	GCST90001394	rs12799241	A	G	3656	0.2619	0.13	0.0273	9.58871e-07	0.0061641	22.6633	0.186398	26.7828
IgD+ CD38dim B cell Absolute Count	GCST90001394	rs12906621	A	G	3656	0.1091	0.1764	0.03817	1.90552e-06	0.00580787	21.3459	0.186398	26.7828
IgD+ CD38dim B cell Absolute Count	GCST90001394	rs141880653	T	C	3656	0.001	1.849	0.3979	1.68483e-06	0.00587168	21.5818	0.186398	26.7828
IgD+ CD38dim B cell Absolute Count	GCST90001394	rs143135741	G	A	3656	0.0208	0.3801	0.0836	2.72532e-06	0.00562248	20.6607	0.186398	26.7828
IgD+ CD38dim B cell Absolute Count	GCST90001394	rs143176410	C	G	3656	0.001	1.912	0.3929	5.6831e-07	0.00643578	23.6687	0.186398	26.7828
IgD+ CD38dim B cell Absolute Count	GCST90001394	rs143397127	C	T	3656	0.0157	-0.4549	0.09626	1.14638e-06	0.0060714	22.3204	0.186398	26.7828
IgD+ CD38dim B cell Absolute Count	GCST90001394	rs144531962	T	C	3656	0.0182	0.4119	0.09288	4.60886e-06	0.00535061	19.6563	0.186398	26.7828
IgD+ CD38dim B cell Absolute Count	GCST90001394	rs147207149	G	A	3656	0.0075	0.6732	0.1407	8.56435e-07	0.00622276	22.8803	0.186398	26.7828
IgD+ CD38dim B cell Absolute Count	GCST90001394	rs150663332	T	C	3656	0.084	-0.1942	0.0428	2.84783e-06	0.00559972	20.5766	0.186398	26.7828
IgD+ CD38dim B cell Absolute Count	GCST90001394	rs1510970	A	G	3656	0.087	-0.1966	0.04234	1.71391e-06	0.00586281	21.549	0.186398	26.7828
IgD+ CD38dim B cell Absolute Count	GCST90001394	rs17056318	C	T	3656	0.081	-0.2225	0.04431	2.56428e-07	0.0068496	25.2011	0.186398	26.7828
IgD+ CD38dim B cell Absolute Count	GCST90001394	rs190448231	G	T	3656	0.028	0.327	0.07351	4.32613e-06	0.00538334	19.7772	0.186398	26.7828
IgD+ CD38dim B cell Absolute Count	GCST90001394	rs2395904	G	T	3656	0.2657	-0.1253	0.0268	1.4671e-06	0.00594343	21.8472	0.186398	26.7828
IgD+ CD38dim B cell Absolute Count	GCST90001394	rs283340	C	T	3656	0.5621	0.1175	0.02409	5.37078e-07	0.00646516	23.7774	0.186398	26.7828
IgD+ CD38dim B cell Absolute Count	GCST90001394	rs34764986	C	T	3656	0.0699	-0.2175	0.04671	1.60901e-06	0.00589555	21.6701	0.186398	26.7828
IgD+ CD38dim B cell Absolute Count	GCST90001394	rs4792571	T	G	3656	0.4699	0.1093	0.02377	2.13045e-06	0.00575005	21.1322	0.186398	26.7828
IgD+ CD38dim B cell Absolute Count	GCST90001394	rs62067029	T	A	3656	0.4148	-0.1486	0.02725	2.47342e-08	0.00806827	29.7212	0.186398	26.7828
IgD+ CD38dim B cell Absolute Count	GCST90001394	rs655580	A	G	3656	0.4571	0.1183	0.0239	3.71466e-07	0.00665682	24.487	0.186398	26.7828
IgD+ CD38dim B cell Absolute Count	GCST90001394	rs72691696	T	C	3656	0.0014	1.476	0.332	4.37861e-06	0.00537711	19.7542	0.186398	26.7828
IgD+ CD38dim B cell Absolute Count	GCST90001394	rs75474045	A	G	3656	0.0126	0.5528	0.1063	9.94427e-08	0.00734282	27.0291	0.186398	26.7828
IgD+ CD38dim B cell Absolute Count	GCST90001394	rs7690529	G	A	3656	0.0115	0.5256	0.1173	3.71787e-06	0.00546173	20.0668	0.186398	26.7828
IgD+ CD38dim B cell Absolute Count	GCST90001394	rs77983244	A	G	3656	0.0325	-0.2904	0.06537	4.44795e-06	0.00536898	19.7242	0.186398	26.7828
IgD+ CD38dim B cell Absolute Count	GCST90001394	rs8076302	T	C	3656	0.185	-0.1385	0.03056	2.92045e-06	0.00558668	20.5284	0.186398	26.7828
IgD+ CD38- B cell %B cell	GCST90001395	rs10111625	G	A	3657	0.5384	-0.1169	0.02611	3.78121e-06	0.0054515	20.0345	0.175807	26.6782
IgD+ CD38- B cell %B cell	GCST90001395	rs10254361	T	G	3657	0.2404	0.1333	0.02899	2.13143e-06	0.00574825	21.1313	0.175807	26.6782
IgD+ CD38- B cell %B cell	GCST90001395	rs10444793	A	G	3657	0.018	-0.4608	0.09102	2.06763e-07	0.00695974	25.6161	0.175807	26.6782
IgD+ CD38- B cell %B cell	GCST90001395	rs11150426	C	G	3657	0.5386	-0.1169	0.02444	8.62879e-07	0.00621718	22.8659	0.175807	26.6782
IgD+ CD38- B cell %B cell	GCST90001395	rs113398446	C	A	3657	0.1687	0.1793	0.03256	1.82752e-08	0.00822395	30.3078	0.175807	26.6782
IgD+ CD38- B cell %B cell	GCST90001395	rs115802369	G	A	3657	0.0175	-0.4129	0.0922	3.76185e-06	0.00545416	20.0443	0.175807	26.6782
IgD+ CD38- B cell %B cell	GCST90001395	rs12122084	A	G	3657	0.1916	-0.1408	0.03104	2.86544e-06	0.005595	20.5648	0.175807	26.6782
IgD+ CD38- B cell %B cell	GCST90001395	rs147135384	C	T	3657	0.0004	-2.756	0.6192	4.27547e-06	0.00538797	19.7997	0.175807	26.6782
IgD+ CD38- B cell %B cell	GCST90001395	rs148952274	T	C	3657	0.0004	-2.911	0.6469	3.39891e-06	0.00550664	20.2382	0.175807	26.6782
IgD+ CD38- B cell %B cell	GCST90001395	rs1512044	A	G	3657	0.1084	0.202	0.03882	9.77831e-08	0.00734959	27.0616	0.175807	26.6782
IgD+ CD38- B cell %B cell	GCST90001395	rs181771926	A	G	3657	0.0126	-0.5276	0.1101	8.25605e-07	0.0062401	22.9508	0.175807	26.6782
IgD+ CD38- B cell %B cell	GCST90001395	rs1959342	T	A	3657	0.3589	0.112	0.02529	4.74172e-06	0.00533446	19.602	0.175807	26.6782
IgD+ CD38- B cell %B cell	GCST90001395	rs2251199	G	A	3657	0.628	0.1168	0.02572	2.79657e-06	0.00560759	20.6113	0.175807	26.6782
IgD+ CD38- B cell %B cell	GCST90001395	rs2621369	T	C	3657	0.2901	0.1498	0.03155	1.02709e-06	0.00612676	22.5314	0.175807	26.6782
IgD+ CD38- B cell %B cell	GCST90001395	rs329966	G	A	3657	0.5425	0.1246	0.02445	1.73348e-07	0.00705148	25.9562	0.175807	26.6782
IgD+ CD38- B cell %B cell	GCST90001395	rs346044	C	T	3657	0.7736	-0.1388	0.02923	1.02442e-06	0.00612811	22.5364	0.175807	26.6782
IgD+ CD38- B cell %B cell	GCST90001395	rs34843244	T	A	3657	0.033	0.308	0.06835	3.29966e-06	0.00552198	20.2949	0.175807	26.6782
IgD+ CD38- B cell %B cell	GCST90001395	rs35050775	T	G	3657	0.0268	0.3463	0.07724	3.67266e-06	0.00546657	20.0901	0.175807	26.6782
IgD+ CD38- B cell %B cell	GCST90001395	rs3918149	A	G	3657	0.2413	0.1452	0.0316	2.1644e-06	0.00574029	21.1019	0.175807	26.6782
IgD+ CD38- B cell %B cell	GCST90001395	rs56285448	C	A	3657	0.093	0.2266	0.04948	2.32902e-06	0.00570232	20.9615	0.175807	26.6782
IgD+ CD38- B cell %B cell	GCST90001395	rs62502412	T	A	3657	0.2759	0.1209	0.02712	4.13708e-06	0.00540499	19.8626	0.175807	26.6782
IgD+ CD38- B cell %B cell	GCST90001395	rs7012048	C	T	3657	0.1874	0.1407	0.0311	3.03243e-06	0.00556568	20.4564	0.175807	26.6782
IgD+ CD38- B cell %B cell	GCST90001395	rs73909843	C	T	3657	0.0764	-0.2138	0.04629	1.93068e-06	0.00579949	21.3208	0.175807	26.6782
IgD+ CD38- B cell %B cell	GCST90001395	rs76376526	T	C	3657	0.0133	0.4948	0.1101	3.4933e-06	0.00549247	20.1859	0.175807	26.6782
IgD+ CD38- B cell %B cell	GCST90001395	rs77762131	C	G	3657	0.045	0.3388	0.05748	1.88223e-09	0.0094107	34.7229	0.175807	26.6782
IgD+ CD38- B cell %B cell	GCST90001395	rs78009119	G	T	3657	0.0137	-0.4914	0.1063	1.89329e-06	0.00580963	21.3583	0.175807	26.6782
IgD+ CD38- B cell %B cell	GCST90001395	rs79870102	G	A	3657	0.0033	0.9733	0.216	3.30277e-06	0.00552149	20.2931	0.175807	26.6782
IgD+ CD38- B cell %B cell	GCST90001395	rs80032720	A	G	3657	0.0734	0.2539	0.05434	1.48826e-06	0.00593439	21.8197	0.175807	26.6782
IgD+ CD38- B cell %B cell	GCST90001395	rs9461808	T	C	3657	0.1014	0.2096	0.04441	1.18121e-06	0.00605423	22.263	0.175807	26.6782
IgD+ CD38- B cell Absolute Count	GCST90001396	rs10444793	A	G	3656	0.0181	-0.4107	0.09229	4.29146e-06	0.00538751	19.7926	0.11866	24.4702
IgD+ CD38- B cell Absolute Count	GCST90001396	rs10493766	G	A	3656	0.233	-0.1336	0.02933	2.61849e-06	0.00564319	20.7372	0.11866	24.4702
IgD+ CD38- B cell Absolute Count	GCST90001396	rs10866982	A	G	3656	0.4751	-0.1114	0.02467	3.1568e-06	0.00554639	20.3795	0.11866	24.4702
IgD+ CD38- B cell Absolute Count	GCST90001396	rs1158784	T	A	3656	0.1554	0.174	0.03801	2.3501e-06	0.00569921	20.9443	0.11866	24.4702
IgD+ CD38- B cell Absolute Count	GCST90001396	rs12216018	T	C	3656	0.1415	-0.1686	0.03603	1.43834e-06	0.0059537	21.8851	0.11866	24.4702
IgD+ CD38- B cell Absolute Count	GCST90001396	rs12763172	C	T	3656	0.7213	0.1258	0.02784	3.11134e-06	0.0055539	20.4073	0.11866	24.4702
IgD+ CD38- B cell Absolute Count	GCST90001396	rs12874404	G	A	3656	0.3256	0.1363	0.02669	1.63846e-07	0.00708274	26.065	0.11866	24.4702
IgD+ CD38- B cell Absolute Count	GCST90001396	rs144625305	T	C	3656	0.0086	0.6074	0.1364	4.23238e-06	0.00539468	19.8191	0.11866	24.4702
IgD+ CD38- B cell Absolute Count	GCST90001396	rs146127735	A	G	3656	0.0383	0.3025	0.06424	1.24526e-06	0.00602847	22.1616	0.11866	24.4702
IgD+ CD38- B cell Absolute Count	GCST90001396	rs146687492	T	G	3656	0.0291	-0.3372	0.07361	2.3149e-06	0.00570702	20.9732	0.11866	24.4702
IgD+ CD38- B cell Absolute Count	GCST90001396	rs146997636	C	T	3656	0.0081	0.6403	0.1394	2.18191e-06	0.00573768	21.0865	0.11866	24.4702
IgD+ CD38- B cell Absolute Count	GCST90001396	rs149701635	G	C	3656	0.0263	-0.3526	0.07768	2.82427e-06	0.00560402	20.5925	0.11866	24.4702
IgD+ CD38- B cell Absolute Count	GCST90001396	rs1529727	G	T	3656	0.5581	0.1176	0.02521	1.54447e-06	0.00591678	21.7486	0.11866	24.4702
IgD+ CD38- B cell Absolute Count	GCST90001396	rs58098823	A	G	3656	0.0175	0.4628	0.09388	4.11785e-07	0.00660324	24.2886	0.11866	24.4702
IgD+ CD38- B cell Absolute Count	GCST90001396	rs71615254	C	A	3656	0.0406	-0.278	0.0622	3.92099e-06	0.00543421	19.9651	0.11866	24.4702
IgD+ CD38- B cell Absolute Count	GCST90001396	rs77183131	C	G	3656	0.0243	0.3827	0.08209	1.56609e-06	0.00590957	21.7219	0.11866	24.4702
IgD+ CD38- B cell Absolute Count	GCST90001396	rs77762131	C	G	3656	0.045	0.3229	0.05806	1.33742e-08	0.00838913	30.9132	0.11866	24.4702
IgD+ CD38- B cell Absolute Count	GCST90001396	rs7809268	C	T	3656	0.0687	-0.2247	0.04918	2.4511e-06	0.00567741	20.8637	0.11866	24.4702
IgD+ CD38- B cell Absolute Count	GCST90001396	rs7909504	A	G	3656	0.1358	-0.165	0.03707	4.2728e-06	0.00538976	19.8009	0.11866	24.4702
IgD+ CD38- B cell Absolute Count	GCST90001396	rs79207264	A	G	3656	0.1184	0.1854	0.03946	1.31085e-06	0.00600184	22.0632	0.11866	24.4702
Unswitched memory B cell %B cell	GCST90001397	rs11159252	G	T	3657	0.869	-0.1691	0.03713	2.62841e-06	0.0056397	20.73	0.226804	27.9284
Unswitched memory B cell %B cell	GCST90001397	rs11519226	T	A	3657	0.299	0.1229	0.02717	3.04312e-06	0.00556386	20.4497	0.226804	27.9284
Unswitched memory B cell %B cell	GCST90001397	rs116525939	C	T	3657	0.0036	0.9467	0.2075	2.52849e-06	0.00565977	20.8042	0.226804	27.9284
Unswitched memory B cell %B cell	GCST90001397	rs117004076	G	A	3657	0.0146	0.4523	0.102	4.6183e-06	0.00534809	19.6524	0.226804	27.9284
Unswitched memory B cell %B cell	GCST90001397	rs11779181	T	C	3657	0.4003	-0.1402	0.03143	4.0845e-06	0.0054116	19.887	0.226804	27.9284
Unswitched memory B cell %B cell	GCST90001397	rs12380223	A	T	3657	0.0096	-0.5815	0.128	2.77337e-06	0.00561191	20.6273	0.226804	27.9284
Unswitched memory B cell %B cell	GCST90001397	rs12539793	T	C	3657	0.0115	-0.5404	0.1145	1.18125e-06	0.00605421	22.2629	0.226804	27.9284
Unswitched memory B cell %B cell	GCST90001397	rs138380722	A	G	3657	0.0007	-1.906	0.4167	2.39211e-06	0.00568848	20.9103	0.226804	27.9284
Unswitched memory B cell %B cell	GCST90001397	rs143553941	C	G	3657	0.013	0.5187	0.1092	1.01708e-06	0.00613184	22.5502	0.226804	27.9284
Unswitched memory B cell %B cell	GCST90001397	rs143666202	A	G	3657	0.0503	0.2759	0.0579	9.43743e-07	0.00617068	22.6939	0.226804	27.9284
Unswitched memory B cell %B cell	GCST90001397	rs146430312	T	G	3657	0.0027	1.017	0.2222	2.35893e-06	0.00569571	20.9371	0.226804	27.9284
Unswitched memory B cell %B cell	GCST90001397	rs146720368	T	C	3657	0.0042	0.852	0.1923	4.69906e-06	0.00533913	19.6193	0.226804	27.9284
Unswitched memory B cell %B cell	GCST90001397	rs150839591	G	T	3657	0.0552	0.2459	0.05396	2.59349e-06	0.00564663	20.7556	0.226804	27.9284
Unswitched memory B cell %B cell	GCST90001397	rs1596383	A	G	3657	0.6259	0.1208	0.02585	1.48333e-06	0.00593611	21.8261	0.226804	27.9284
Unswitched memory B cell %B cell	GCST90001397	rs1679013	T	C	3657	0.5945	-0.1252	0.02555	4.78706e-07	0.00652318	23.9988	0.226804	27.9284
Unswitched memory B cell %B cell	GCST90001397	rs17006489	G	A	3657	0.1354	-0.1728	0.03779	2.40811e-06	0.00568503	20.8976	0.226804	27.9284
Unswitched memory B cell %B cell	GCST90001397	rs17073356	C	T	3657	0.0286	0.3703	0.07636	6.19185e-07	0.0063895	23.5038	0.226804	27.9284
Unswitched memory B cell %B cell	GCST90001397	rs183471524	G	A	3657	0.0905	-0.1978	0.04411	3.65865e-06	0.00546855	20.0974	0.226804	27.9284
Unswitched memory B cell %B cell	GCST90001397	rs1883832	C	T	3657	0.6318	-0.1236	0.02682	2.02791e-06	0.00577404	21.2267	0.226804	27.9284
Unswitched memory B cell %B cell	GCST90001397	rs1930922	G	A	3657	0.2419	-0.137	0.0295	1.70808e-06	0.00586298	21.5556	0.226804	27.9284
Unswitched memory B cell %B cell	GCST90001397	rs2785947	T	G	3657	0.1396	0.1618	0.03656	4.80869e-06	0.00532721	19.5752	0.226804	27.9284
Unswitched memory B cell %B cell	GCST90001397	rs2793491	T	C	3657	0.2052	-0.1335	0.02997	4.20534e-06	0.00539652	19.8313	0.226804	27.9284
Unswitched memory B cell %B cell	GCST90001397	rs2812212	G	A	3657	0.3634	-0.1212	0.02627	1.9785e-06	0.00578682	21.2739	0.226804	27.9284
Unswitched memory B cell %B cell	GCST90001397	rs45608038	G	A	3657	0.0421	0.294	0.06266	1.35281e-06	0.00598387	22.0027	0.226804	27.9284
Unswitched memory B cell %B cell	GCST90001397	rs4710879	T	C	3657	0.5621	-0.1204	0.0253	9.73287e-07	0.00615468	22.6347	0.226804	27.9284
Unswitched memory B cell %B cell	GCST90001397	rs60565424	G	C	3657	0.1094	0.1924	0.04069	1.13129e-06	0.00607663	22.3459	0.226804	27.9284
Unswitched memory B cell %B cell	GCST90001397	rs72686460	A	T	3657	0.2961	0.1254	0.02755	2.6604e-06	0.00563344	20.7069	0.226804	27.9284
Unswitched memory B cell %B cell	GCST90001397	rs72844588	A	G	3657	0.0913	0.2054	0.04341	1.11363e-06	0.00608479	22.3761	0.226804	27.9284
Unswitched memory B cell %B cell	GCST90001397	rs73032183	C	T	3657	0.1509	0.1675	0.03506	8.87333e-07	0.00620267	22.8123	0.226804	27.9284
Unswitched memory B cell %B cell	GCST90001397	rs73041424	G	A	3657	0.0488	-0.2606	0.05834	3.96773e-06	0.0054266	19.9424	0.226804	27.9284
Unswitched memory B cell %B cell	GCST90001397	rs73192651	T	C	3657	0.02	0.5551	0.08989	3.30137e-10	0.0103202	38.1138	0.226804	27.9284
Unswitched memory B cell %B cell	GCST90001397	rs7322292	T	C	3657	0.3275	-0.1256	0.02669	1.26385e-06	0.00601915	22.1332	0.226804	27.9284
Unswitched memory B cell %B cell	GCST90001397	rs73518104	A	G	3657	0.0708	0.2174	0.04847	3.64145e-06	0.00547099	20.1065	0.226804	27.9284
Unswitched memory B cell %B cell	GCST90001397	rs7412746	T	C	3657	0.5153	-0.1152	0.02573	3.78029e-06	0.00545163	20.0349	0.226804	27.9284
Unswitched memory B cell %B cell	GCST90001397	rs75766272	T	C	3657	0.0201	-0.4409	0.08695	1.98146e-07	0.00698189	25.6982	0.226804	27.9284
Unswitched memory B cell %B cell	GCST90001397	rs77201712	C	T	3657	0.0392	0.2907	0.06322	2.13049e-06	0.00574847	21.1321	0.226804	27.9284
Unswitched memory B cell %B cell	GCST90001397	rs77762131	C	G	3657	0.045	0.3067	0.05822	6.89782e-08	0.00753139	27.7361	0.226804	27.9284
Unswitched memory B cell %B cell	GCST90001397	rs895377	A	G	3657	0.3683	-0.1186	0.02612	2.80496e-06	0.00560604	20.6056	0.226804	27.9284
Unswitched memory B cell Absolute Count	GCST90001398	rs112839090	A	G	3656	0.1972	-0.1468	0.03096	1.06017e-06	0.00611197	22.4705	0.148408	26.3659
Unswitched memory B cell Absolute Count	GCST90001398	rs11657118	C	T	3656	0.475	-0.1112	0.02412	2.01062e-06	0.00578005	21.2431	0.148408	26.3659
Unswitched memory B cell Absolute Count	GCST90001398	rs11737576	T	C	3656	0.0584	-0.2347	0.05231	3.61651e-06	0.00547603	20.1196	0.148408	26.3659
Unswitched memory B cell Absolute Count	GCST90001398	rs11794578	G	T	3656	0.4521	0.1114	0.02446	2.62708e-06	0.0056415	20.731	0.148408	26.3659
Unswitched memory B cell Absolute Count	GCST90001398	rs118092259	G	T	3656	0.0414	-0.2912	0.06306	1.93892e-06	0.00579886	21.3126	0.148408	26.3659
Unswitched memory B cell Absolute Count	GCST90001398	rs12461001	A	G	3656	0.6291	0.1184	0.02528	1.40978e-06	0.0059641	21.9236	0.148408	26.3659
Unswitched memory B cell Absolute Count	GCST90001398	rs12874404	G	A	3656	0.3256	0.1523	0.02639	3.93719e-09	0.00902768	33.2877	0.148408	26.3659
Unswitched memory B cell Absolute Count	GCST90001398	rs143666202	A	G	3656	0.0502	0.268	0.05703	1.30539e-06	0.00600401	22.0712	0.148408	26.3659
Unswitched memory B cell Absolute Count	GCST90001398	rs144625305	T	C	3656	0.0086	0.5999	0.1347	4.22211e-06	0.00539593	19.8237	0.148408	26.3659
Unswitched memory B cell Absolute Count	GCST90001398	rs145371905	T	G	3656	0.0194	0.4126	0.08871	1.65076e-06	0.00588227	21.621	0.148408	26.3659
Unswitched memory B cell Absolute Count	GCST90001398	rs17124404	A	T	3656	0.171	-0.1465	0.03263	3.56562e-06	0.00548336	20.1467	0.148408	26.3659
Unswitched memory B cell Absolute Count	GCST90001398	rs2436878	G	A	3656	0.077	0.2056	0.04549	3.09674e-06	0.00555633	20.4163	0.148408	26.3659
Unswitched memory B cell Absolute Count	GCST90001398	rs4076316	A	T	3656	0.3005	-0.1331	0.02714	4.69043e-07	0.00653556	24.038	0.148408	26.3659
Unswitched memory B cell Absolute Count	GCST90001398	rs55712190	T	C	3656	0.074	0.214	0.04712	2.7915e-06	0.00561006	20.6148	0.148408	26.3659
Unswitched memory B cell Absolute Count	GCST90001398	rs557577736	G	A	3656	0.001	1.924	0.3849	2.88589e-07	0.00678813	24.9733	0.148408	26.3659
Unswitched memory B cell Absolute Count	GCST90001398	rs6032660	A	G	3656	0.6359	-0.1345	0.02641	1.76437e-07	0.0070442	25.9221	0.148408	26.3659
Unswitched memory B cell Absolute Count	GCST90001398	rs61997631	G	C	3656	0.0432	-0.2708	0.06084	4.27319e-06	0.00538971	19.8007	0.148408	26.3659
Unswitched memory B cell Absolute Count	GCST90001398	rs7254039	A	G	3656	0.0435	-0.2602	0.05799	3.61198e-06	0.00547668	20.122	0.148408	26.3659
Unswitched memory B cell Absolute Count	GCST90001398	rs73192651	T	C	3656	0.02	0.4968	0.08845	9.73011e-09	0.00855519	31.5304	0.148408	26.3659
Unswitched memory B cell Absolute Count	GCST90001398	rs75766272	T	C	3656	0.0201	-0.3814	0.08558	4.16254e-06	0.00540328	19.8509	0.148408	26.3659
Unswitched memory B cell Absolute Count	GCST90001398	rs77762131	C	G	3656	0.045	0.3067	0.05723	4.1824e-08	0.00779427	28.704	0.148408	26.3659
Unswitched memory B cell Absolute Count	GCST90001398	rs79831025	G	C	3656	0.0334	0.3026	0.06778	4.01385e-06	0.0054221	19.9204	0.148408	26.3659
Unswitched memory B cell Absolute Count	GCST90001398	rs8014978	C	T	3656	0.5737	-0.123	0.02471	3.21652e-07	0.00673171	24.7644	0.148408	26.3659
Unswitched memory B cell Absolute Count	GCST90001398	rs880312	A	G	3656	0.1034	-0.1813	0.04019	3.22503e-06	0.00553532	20.3386	0.148408	26.3659
IgD- CD27- B cell %B cell	GCST90001399	rs10772575	A	G	3657	0.6159	0.1141	0.02541	3.55518e-06	0.00548339	20.1523	0.281934	45.9124
IgD- CD27- B cell %B cell	GCST90001399	rs11086984	T	C	3657	0.1514	-0.1811	0.03498	1.12594e-07	0.00727614	26.7892	0.281934	45.9124
IgD- CD27- B cell %B cell	GCST90001399	rs113963381	T	C	3657	0.2112	0.1464	0.03083	1.02404e-06	0.00612831	22.5371	0.281934	45.9124
IgD- CD27- B cell %B cell	GCST90001399	rs116473015	T	C	3657	0.029	0.3455	0.07401	1.5186e-06	0.00592393	21.781	0.281934	45.9124
IgD- CD27- B cell %B cell	GCST90001399	rs11658240	G	A	3657	0.1362	-0.1678	0.03574	1.33291e-06	0.00599156	22.0312	0.281934	45.9124
IgD- CD27- B cell %B cell	GCST90001399	rs12481282	C	G	3657	0.3306	-0.1652	0.02682	3.64685e-10	0.0102682	37.9197	0.281934	45.9124
IgD- CD27- B cell %B cell	GCST90001399	rs1467401	A	T	3657	0.0569	-0.2447	0.05507	4.42668e-06	0.00537	19.7333	0.281934	45.9124
IgD- CD27- B cell %B cell	GCST90001399	rs2235228	T	C	3657	0.0574	0.2553	0.054	1.13495e-06	0.00607495	22.3397	0.281934	45.9124
IgD- CD27- B cell %B cell	GCST90001399	rs2250246	G	A	3657	0.5339	0.1466	0.02442	9.66877e-10	0.00975872	36.0196	0.281934	45.9124
IgD- CD27- B cell %B cell	GCST90001399	rs2425760	A	T	3657	0.2453	-0.1762	0.02872	4.25535e-10	0.0101876	37.6188	0.281934	45.9124
IgD- CD27- B cell %B cell	GCST90001399	rs2425783	C	T	3657	0.7081	0.1387	0.02775	2.89342e-07	0.00678493	24.9683	0.281934	45.9124
IgD- CD27- B cell %B cell	GCST90001399	rs35574803	C	T	3657	0.0562	-0.3526	0.05371	2.60364e-11	0.0116477	43.0742	0.281934	45.9124
IgD- CD27- B cell %B cell	GCST90001399	rs35661323	T	C	3657	0.5505	0.1158	0.02527	2.29715e-06	0.00570946	20.9879	0.281934	45.9124
IgD- CD27- B cell %B cell	GCST90001399	rs4810485	G	T	3657	0.6314	0.3898	0.02585	1.10797e-51	0.0585383	227.261	0.281934	45.9124
IgD- CD27- B cell %B cell	GCST90001399	rs56287761	G	T	3657	0.2492	0.1914	0.02895	1.90352e-11	0.0118114	43.6867	0.281934	45.9124
IgD- CD27- B cell %B cell	GCST90001399	rs6032661	G	A	3657	0.211	0.1801	0.0313	4.35797e-09	0.00897221	33.0903	0.281934	45.9124
IgD- CD27- B cell %B cell	GCST90001399	rs6073081	G	A	3657	0.1224	0.1786	0.0371	7.39634e-07	0.00629719	23.1621	0.281934	45.9124
IgD- CD27- B cell %B cell	GCST90001399	rs6074042	C	G	3657	0.2696	-0.2384	0.02856	3.49091e-17	0.0186971	69.64	0.281934	45.9124
IgD- CD27- B cell %B cell	GCST90001399	rs6130997	G	A	3657	0.3131	0.1568	0.0278	8.48831e-09	0.00862414	31.7954	0.281934	45.9124
IgD- CD27- B cell %B cell	GCST90001399	rs62223906	T	C	3657	0.0649	0.2217	0.0497	4.08339e-06	0.00541174	19.8875	0.281934	45.9124
IgD- CD27- B cell %B cell	GCST90001399	rs62251892	T	C	3657	0.1209	-0.2015	0.03842	7.82836e-08	0.00746545	27.4915	0.281934	45.9124
IgD- CD27- B cell %B cell	GCST90001399	rs645554	A	G	3657	0.2811	-0.1226	0.02695	2.69296e-06	0.00562714	20.6836	0.281934	45.9124
IgD- CD27- B cell %B cell	GCST90001399	rs7209088	G	C	3657	0.2786	-0.12	0.02705	4.57742e-06	0.00535269	19.6694	0.281934	45.9124
IgD- CD27- B cell %B cell	GCST90001399	rs7224129	A	G	3657	0.4751	-0.1297	0.02756	1.26253e-06	0.00601969	22.1352	0.281934	45.9124
IgD- CD27- B cell %B cell	GCST90001399	rs72897237	C	T	3657	0.0161	0.4671	0.09743	8.16581e-07	0.0062458	22.9719	0.281934	45.9124
IgD- CD27- B cell %B cell	GCST90001399	rs73305523	A	T	3657	0.0707	-0.2199	0.04866	3.10497e-06	0.00555345	20.4112	0.281934	45.9124
IgD- CD27- B cell %B cell	GCST90001399	rs76625665	T	G	3657	0.0068	-0.6497	0.144	3.21391e-06	0.0055356	20.3453	0.281934	45.9124
IgD- CD27- B cell %B cell	GCST90001399	rs77126700	C	T	3657	0.0239	0.3924	0.07995	4.59891e-07	0.00654402	24.076	0.281934	45.9124
IgD- CD27- B cell %B cell	GCST90001399	rs77802711	A	G	3657	0.0283	-0.3845	0.07417	1.08567e-07	0.0072951	26.8595	0.281934	45.9124
IgD- CD27- B cell %B cell	GCST90001399	rs79430021	A	G	3657	0.006	0.7602	0.1642	1.8308e-06	0.00582702	21.4226	0.281934	45.9124
IgD- CD27- B cell %B cell	GCST90001399	rs9842571	A	G	3657	0.554	-0.1134	0.02519	3.36923e-06	0.00551118	20.255	0.281934	45.9124
IgD+ B cell Absolute Count	GCST90001400	rs11638959	A	G	3657	0.1557	0.1525	0.03281	1.67606e-06	0.00587279	21.5918	0.124662	25.8911
IgD+ B cell Absolute Count	GCST90001400	rs11653761	T	G	3657	0.5919	-0.1212	0.02449	3.73058e-07	0.00665279	24.4788	0.124662	25.8911
IgD+ B cell Absolute Count	GCST90001400	rs116906133	G	A	3657	0.0037	-0.9845	0.2207	4.08259e-06	0.00541184	19.8879	0.124662	25.8911
IgD+ B cell Absolute Count	GCST90001400	rs12197153	A	G	3657	0.0007	2.08	0.4491	1.81526e-06	0.00583144	21.4389	0.124662	25.8911
IgD+ B cell Absolute Count	GCST90001400	rs12461001	A	G	3657	0.6292	0.1175	0.02527	1.66143e-06	0.00587733	21.6087	0.124662	25.8911
IgD+ B cell Absolute Count	GCST90001400	rs143176410	C	G	3657	0.001	1.831	0.4032	2.79714e-06	0.00560749	20.611	0.124662	25.8911
IgD+ B cell Absolute Count	GCST90001400	rs146233710	G	C	3657	0.0221	-0.3853	0.08481	2.7717e-06	0.00561222	20.6284	0.124662	25.8911
IgD+ B cell Absolute Count	GCST90001400	rs150663332	T	C	3657	0.0839	-0.2314	0.04374	6.10406e-08	0.00759509	27.9725	0.124662	25.8911
IgD+ B cell Absolute Count	GCST90001400	rs150861794	T	C	3657	0.2134	0.1382	0.03003	2.09162e-06	0.00575801	21.1674	0.124662	25.8911
IgD+ B cell Absolute Count	GCST90001400	rs189761842	T	C	3657	0.0055	0.8269	0.1697	5.5037e-07	0.0064507	23.7304	0.124662	25.8911
IgD+ B cell Absolute Count	GCST90001400	rs2390504	A	G	3657	0.0485	-0.2583	0.05708	3.01653e-06	0.00556841	20.4665	0.124662	25.8911
IgD+ B cell Absolute Count	GCST90001400	rs3019260	A	C	3657	0.3173	0.1185	0.02595	2.47998e-06	0.0056698	20.8413	0.124662	25.8911
IgD+ B cell Absolute Count	GCST90001400	rs3811215	T	G	3657	0.3033	-0.1332	0.02679	3.31321e-07	0.00671448	24.7073	0.124662	25.8911
IgD+ B cell Absolute Count	GCST90001400	rs4145212	A	T	3657	0.5405	0.1284	0.02442	7.28211e-08	0.00750314	27.6313	0.124662	25.8911
IgD+ B cell Absolute Count	GCST90001400	rs62067029	T	A	3657	0.4148	-0.1669	0.0285	2.36874e-09	0.00929061	34.2756	0.124662	25.8911
IgD+ B cell Absolute Count	GCST90001400	rs67017503	A	C	3657	0.0759	0.2021	0.04547	4.40096e-06	0.00537301	19.7445	0.124662	25.8911
IgD+ B cell Absolute Count	GCST90001400	rs701839	G	A	3657	0.7123	0.1309	0.02785	1.29966e-06	0.00600466	22.0796	0.124662	25.8911
IgD+ B cell Absolute Count	GCST90001400	rs71615254	C	A	3657	0.0406	-0.3043	0.06135	3.52348e-07	0.00668248	24.5888	0.124662	25.8911
IgD+ B cell Absolute Count	GCST90001400	rs77110486	T	C	3657	0.0107	0.522	0.1168	3.92604e-06	0.00543206	19.9626	0.124662	25.8911
IgD+ B cell Absolute Count	GCST90001400	rs9354413	C	T	3657	0.2963	0.1254	0.02726	2.11097e-06	0.00575324	21.1498	0.124662	25.8911
IgD- CD27- B cell Absolute Count	GCST90001401	rs11064243	C	T	3656	0.1693	-0.1593	0.03304	7.12669e-07	0.00631819	23.2335	0.246767	32.035
IgD- CD27- B cell Absolute Count	GCST90001401	rs11086984	T	C	3656	0.1513	-0.1653	0.03504	1.194e-06	0.00605028	22.2423	0.246767	32.035
IgD- CD27- B cell Absolute Count	GCST90001401	rs112432445	A	G	3656	0.0528	0.2796	0.05583	2.74907e-07	0.0068134	25.0669	0.246767	32.035
IgD- CD27- B cell Absolute Count	GCST90001401	rs112971251	C	G	3656	0.1693	0.1576	0.03349	1.26385e-06	0.00602079	22.1332	0.246767	32.035
IgD- CD27- B cell Absolute Count	GCST90001401	rs113442137	A	G	3656	0.0472	-0.2567	0.05748	3.98662e-06	0.00542562	19.9334	0.246767	32.035
IgD- CD27- B cell Absolute Count	GCST90001401	rs114551034	A	G	3656	0.0509	-0.2787	0.05695	4.94621e-07	0.00650796	23.9358	0.246767	32.035
IgD- CD27- B cell Absolute Count	GCST90001401	rs11661511	C	T	3656	0.6704	-0.1204	0.02636	2.46757e-06	0.00567394	20.8509	0.246767	32.035
IgD- CD27- B cell Absolute Count	GCST90001401	rs11688492	C	T	3656	0.5196	-0.1216	0.02504	5.98209e-07	0.00640914	23.5701	0.246767	32.035
IgD- CD27- B cell Absolute Count	GCST90001401	rs117493606	G	T	3656	0.009	0.6463	0.1428	3.0068e-06	0.00557159	20.4727	0.246767	32.035
IgD- CD27- B cell Absolute Count	GCST90001401	rs117833074	C	T	3656	0.1146	-0.1795	0.0403	4.2124e-06	0.00539712	19.8281	0.246767	32.035
IgD- CD27- B cell Absolute Count	GCST90001401	rs11843493	C	A	3656	0.4944	-0.1109	0.02482	3.94456e-06	0.00543111	19.9536	0.246767	32.035
IgD- CD27- B cell Absolute Count	GCST90001401	rs12129123	T	C	3656	0.2221	-0.1387	0.0309	3.58341e-06	0.00548079	20.1372	0.246767	32.035
IgD- CD27- B cell Absolute Count	GCST90001401	rs12296430	C	G	3656	0.3233	0.1179	0.0266	4.66099e-06	0.00534479	19.6348	0.246767	32.035
IgD- CD27- B cell Absolute Count	GCST90001401	rs12480534	G	T	3656	0.3304	-0.1237	0.02688	2.09292e-06	0.00575925	21.1662	0.246767	32.035
IgD- CD27- B cell Absolute Count	GCST90001401	rs13072510	A	G	3656	0.2217	-0.1338	0.03023	4.79834e-06	0.00532977	19.5794	0.246767	32.035
IgD- CD27- B cell Absolute Count	GCST90001401	rs13099360	G	A	3656	0.0466	-0.263	0.05944	4.83039e-06	0.00532633	19.5666	0.246767	32.035
IgD- CD27- B cell Absolute Count	GCST90001401	rs144306835	A	G	3656	0.0234	0.3826	0.07964	7.77174e-07	0.00627319	23.0669	0.246767	32.035
IgD- CD27- B cell Absolute Count	GCST90001401	rs185621536	T	C	3656	0.0312	-0.3205	0.07004	2.37024e-06	0.00569478	20.9279	0.246767	32.035
IgD- CD27- B cell Absolute Count	GCST90001401	rs2250246	G	A	3656	0.5341	0.1359	0.02451	1.4725e-08	0.00833891	30.7266	0.246767	32.035
IgD- CD27- B cell Absolute Count	GCST90001401	rs2425783	C	T	3656	0.708	0.1327	0.02782	9.2136e-07	0.00618482	22.74	0.246767	32.035
IgD- CD27- B cell Absolute Count	GCST90001401	rs35574803	C	T	3656	0.0562	-0.2808	0.05393	9.60886e-08	0.00736069	27.0954	0.246767	32.035
IgD- CD27- B cell Absolute Count	GCST90001401	rs406298	G	C	3656	0.5327	0.1135	0.0244	1.64653e-06	0.0058836	21.6259	0.246767	32.035
IgD- CD27- B cell Absolute Count	GCST90001401	rs421516	A	C	3656	0.9583	-0.2897	0.0627	1.91487e-06	0.00580533	21.3366	0.246767	32.035
IgD- CD27- B cell Absolute Count	GCST90001401	rs4239702	C	T	3656	0.6002	0.2841	0.02593	3.09495e-28	0.0317907	119.977	0.246767	32.035
IgD- CD27- B cell Absolute Count	GCST90001401	rs4838867	A	G	3656	0.3624	-0.1149	0.02555	3.4449e-06	0.00550119	20.2125	0.246767	32.035
IgD- CD27- B cell Absolute Count	GCST90001401	rs59951351	T	A	3656	0.1171	0.173	0.03878	4.07772e-06	0.00541393	19.8902	0.246767	32.035
IgD- CD27- B cell Absolute Count	GCST90001401	rs6124769	G	C	3656	0.2972	-0.1491	0.02791	4.59199e-08	0.00774555	28.5232	0.246767	32.035
IgD- CD27- B cell Absolute Count	GCST90001401	rs61786059	T	G	3656	0.3135	-0.1238	0.02692	2.12454e-06	0.00575148	21.1375	0.246767	32.035
IgD- CD27- B cell Absolute Count	GCST90001401	rs62251892	T	C	3656	0.1209	-0.1714	0.03849	4.23187e-06	0.00539474	19.8193	0.246767	32.035
IgD- CD27- B cell Absolute Count	GCST90001401	rs72953104	G	C	3656	0.0643	0.2313	0.05018	2.0191e-06	0.00577786	21.235	0.246767	32.035
IgD- CD27- B cell Absolute Count	GCST90001401	rs72977632	A	T	3656	0.0643	-0.2296	0.05036	2.56776e-06	0.00565333	20.7747	0.246767	32.035
IgD- CD27- B cell Absolute Count	GCST90001401	rs74356874	A	G	3656	0.0066	0.6631	0.1462	2.87244e-06	0.00559526	20.5601	0.246767	32.035
IgD- CD27- B cell Absolute Count	GCST90001401	rs7518494	A	G	3656	0.9334	0.2278	0.04884	1.54903e-06	0.00591525	21.743	0.246767	32.035
IgD- CD27- B cell Absolute Count	GCST90001401	rs7606024	A	T	3656	0.7882	-0.1375	0.03037	2.98436e-06	0.00557547	20.487	0.246767	32.035
IgD- CD27- B cell Absolute Count	GCST90001401	rs77126700	C	T	3656	0.0239	0.3825	0.08026	9.4071e-07	0.00617403	22.7001	0.246767	32.035
IgD- CD27- B cell Absolute Count	GCST90001401	rs78763642	A	G	3656	0.0279	-0.3304	0.07442	4.50491e-06	0.0053624	19.6999	0.246767	32.035
IgD- CD27- B cell Absolute Count	GCST90001401	rs9615714	G	A	3656	0.1421	-0.1733	0.03486	3.32504e-07	0.00671445	24.7004	0.246767	32.035
Switched memory B cell %B cell	GCST90001402	rs11068290	T	C	3657	0.0231	-0.407	0.08203	3.49575e-07	0.00668659	24.604	0.108091	24.4941
Switched memory B cell %B cell	GCST90001402	rs11204752	C	T	3657	0.5387	0.1189	0.02561	1.71928e-06	0.00585959	21.543	0.108091	24.4941
Switched memory B cell %B cell	GCST90001402	rs114917376	G	A	3657	0.0958	0.1985	0.04285	1.80692e-06	0.00583382	21.4478	0.108091	24.4941
Switched memory B cell %B cell	GCST90001402	rs138919897	G	A	3657	0.0019	-1.348	0.3023	4.11433e-06	0.00540784	19.8731	0.108091	24.4941
Switched memory B cell %B cell	GCST90001402	rs140191306	T	C	3657	0.0179	-0.4624	0.09477	5.32636e-07	0.00646772	23.7934	0.108091	24.4941
Switched memory B cell %B cell	GCST90001402	rs148496020	A	T	3657	0.0193	0.4146	0.09031	2.20718e-06	0.00573015	21.0644	0.108091	24.4941
Switched memory B cell %B cell	GCST90001402	rs1519529	G	C	3657	0.2363	0.1327	0.02951	3.4495e-06	0.005499	20.21	0.108091	24.4941
Switched memory B cell %B cell	GCST90001402	rs17405603	T	A	3657	0.2841	-0.1414	0.02795	2.10693e-07	0.00694995	25.5798	0.108091	24.4941
Switched memory B cell %B cell	GCST90001402	rs2105800	A	G	3657	0.4881	-0.1181	0.02607	2.94763e-06	0.00558036	20.5107	0.108091	24.4941
Switched memory B cell %B cell	GCST90001402	rs2450220	T	C	3657	0.816	0.1522	0.03212	1.07663e-06	0.00610232	22.4409	0.108091	24.4941
Switched memory B cell %B cell	GCST90001402	rs3873388	G	A	3657	0.4446	0.1446	0.03048	1.04721e-06	0.0061167	22.4941	0.108091	24.4941
Switched memory B cell %B cell	GCST90001402	rs55658041	T	G	3657	0.0037	1.008	0.2105	8.3975e-07	0.00623128	22.9181	0.108091	24.4941
Switched memory B cell %B cell	GCST90001402	rs7215243	G	A	3657	0.1328	0.1634	0.03676	4.39359e-06	0.00537388	19.7477	0.108091	24.4941
Switched memory B cell %B cell	GCST90001402	rs72757888	T	C	3657	0.01	-0.5733	0.1213	1.14325e-06	0.00607117	22.3257	0.108091	24.4941
Switched memory B cell %B cell	GCST90001402	rs73426855	C	T	3657	0.1471	0.1769	0.03524	2.58541e-07	0.00684347	25.1853	0.108091	24.4941
Switched memory B cell %B cell	GCST90001402	rs75319860	C	T	3657	0.0249	-0.3605	0.08134	4.66785e-06	0.00534258	19.632	0.108091	24.4941
Switched memory B cell %B cell	GCST90001402	rs830682	C	T	3657	0.7383	-0.1286	0.02855	3.32838e-06	0.00551749	20.2783	0.108091	24.4941
Switched memory B cell %B cell	GCST90001402	rs9265880	C	T	3657	0.4717	-0.1543	0.0316	5.22654e-07	0.00647754	23.8298	0.108091	24.4941
Switched memory B cell Absolute Count	GCST90001403	rs115218350	A	T	3656	0.0008	-1.838	0.4006	2.2363e-06	0.00572492	21.0393	0.168306	26.2136
Switched memory B cell Absolute Count	GCST90001403	rs115414430	G	C	3656	0.0286	0.3537	0.07458	1.05518e-06	0.00611442	22.4796	0.168306	26.2136
Switched memory B cell Absolute Count	GCST90001403	rs1161387	G	C	3656	0.286	0.1297	0.02914	4.27503e-06	0.00538949	19.7999	0.168306	26.2136
Switched memory B cell Absolute Count	GCST90001403	rs11653761	T	G	3656	0.592	-0.1273	0.02469	1.26185e-07	0.00721875	26.5691	0.168306	26.2136
Switched memory B cell Absolute Count	GCST90001403	rs117605782	A	G	3656	0.0034	0.9179	0.2043	3.51295e-06	0.00549106	20.1751	0.168306	26.2136
Switched memory B cell Absolute Count	GCST90001403	rs137893894	C	G	3656	0.1026	-0.1811	0.04055	3.98308e-06	0.00542608	19.9351	0.168306	26.2136
Switched memory B cell Absolute Count	GCST90001403	rs141352577	T	C	3656	0.0235	0.3583	0.07898	2.85853e-06	0.00559777	20.5694	0.168306	26.2136
Switched memory B cell Absolute Count	GCST90001403	rs142587763	T	C	3656	0.0435	-0.2707	0.05949	2.67791e-06	0.00563157	20.6943	0.168306	26.2136
Switched memory B cell Absolute Count	GCST90001403	rs149462070	C	A	3656	0.0056	-0.7487	0.1638	2.42912e-06	0.00568207	20.8809	0.168306	26.2136
Switched memory B cell Absolute Count	GCST90001403	rs1519526	C	T	3656	0.1957	0.1511	0.03122	6.49698e-07	0.00636624	23.4113	0.168306	26.2136
Switched memory B cell Absolute Count	GCST90001403	rs192544457	A	G	3656	0.006	0.7964	0.161	3.77636e-07	0.00664825	24.4553	0.168306	26.2136
Switched memory B cell Absolute Count	GCST90001403	rs2454536	C	T	3656	0.283	-0.1356	0.02771	4.9519e-07	0.00650736	23.9336	0.168306	26.2136
Switched memory B cell Absolute Count	GCST90001403	rs4076316	A	T	3656	0.3005	-0.1251	0.02725	2.20748e-06	0.00573164	21.0642	0.168306	26.2136
Switched memory B cell Absolute Count	GCST90001403	rs421516	A	C	3656	0.9583	-0.2923	0.06252	1.46759e-06	0.00594326	21.8465	0.168306	26.2136
Switched memory B cell Absolute Count	GCST90001403	rs452973	T	G	3656	0.2705	0.1223	0.02758	4.61704e-06	0.00534969	19.6529	0.168306	26.2136
Switched memory B cell Absolute Count	GCST90001403	rs4697617	A	G	3656	0.7103	0.1212	0.02695	3.44243e-06	0.00550156	20.2139	0.168306	26.2136
Switched memory B cell Absolute Count	GCST90001403	rs5994482	G	C	3656	0.103	-0.1828	0.04049	3.1704e-06	0.00554416	20.3713	0.168306	26.2136
Switched memory B cell Absolute Count	GCST90001403	rs60508745	C	T	3656	0.5137	-0.1161	0.02496	1.64811e-06	0.0058831	21.6241	0.168306	26.2136
Switched memory B cell Absolute Count	GCST90001403	rs62521107	T	C	3656	0.058	-0.2543	0.05357	1.03197e-06	0.00612597	22.5223	0.168306	26.2136
Switched memory B cell Absolute Count	GCST90001403	rs72617016	A	G	3656	0.0305	-0.3366	0.07198	1.46049e-06	0.00594577	21.8558	0.168306	26.2136
Switched memory B cell Absolute Count	GCST90001403	rs73178168	T	C	3656	0.1703	0.16	0.03344	8.56261e-07	0.00622286	22.8807	0.168306	26.2136
Switched memory B cell Absolute Count	GCST90001403	rs73185679	C	T	3656	0.1041	0.1794	0.03978	3.24438e-06	0.00553223	20.3272	0.168306	26.2136
Switched memory B cell Absolute Count	GCST90001403	rs7595246	C	T	3656	0.1893	0.1458	0.03118	1.46209e-06	0.00594521	21.8537	0.168306	26.2136
Switched memory B cell Absolute Count	GCST90001403	rs77741094	G	C	3656	0.0126	-0.5466	0.1111	4.3296e-07	0.00657717	24.1921	0.168306	26.2136
Switched memory B cell Absolute Count	GCST90001403	rs7840395	G	A	3656	0.5715	-0.1238	0.02489	3.28121e-07	0.00672135	24.726	0.168306	26.2136
Switched memory B cell Absolute Count	GCST90001403	rs80076964	C	G	3656	0.0141	0.481	0.1008	9.12819e-07	0.00618965	22.7579	0.168306	26.2136
Switched memory B cell Absolute Count	GCST90001403	rs8094819	G	T	3656	0.0038	-0.8716	0.1955	4.13038e-06	0.00540729	19.8657	0.168306	26.2136
Switched memory B cell Absolute Count	GCST90001403	rs9520836	G	A	3656	0.5044	0.1323	0.02454	3.49947e-08	0.00788725	29.0491	0.168306	26.2136
Plasma Blast-Plasma Cell %B cell	GCST90001404	rs10849436	A	G	3658	0.1595	0.1576	0.0337	1.45865e-06	0.0059432	21.8582	0.180613	26.6493
Plasma Blast-Plasma Cell %B cell	GCST90001404	rs11089305	G	A	3658	0.2881	0.1338	0.02685	3.12641e-07	0.00674282	24.8191	0.180613	26.6493
Plasma Blast-Plasma Cell %B cell	GCST90001404	rs11754551	C	T	3658	0.0681	0.2127	0.04774	4.18717e-06	0.00539729	19.8396	0.180613	26.6493
Plasma Blast-Plasma Cell %B cell	GCST90001404	rs117794594	A	C	3658	0.0558	-0.2423	0.05314	2.5619e-06	0.00565143	20.7791	0.180613	26.6493
Plasma Blast-Plasma Cell %B cell	GCST90001404	rs12412378	A	C	3658	0.1607	-0.1669	0.0328	1.80535e-07	0.00702843	25.8778	0.180613	26.6493
Plasma Blast-Plasma Cell %B cell	GCST90001404	rs12709039	A	C	3658	0.7365	-0.1407	0.02784	2.16463e-07	0.006934	25.5277	0.180613	26.6493
Plasma Blast-Plasma Cell %B cell	GCST90001404	rs138542577	C	G	3658	0.0376	0.3534	0.06406	1.72709e-08	0.0082512	30.4174	0.180613	26.6493
Plasma Blast-Plasma Cell %B cell	GCST90001404	rs140642786	A	G	3658	0.1223	0.1711	0.03733	2.28689e-06	0.00571023	20.9965	0.180613	26.6493
Plasma Blast-Plasma Cell %B cell	GCST90001404	rs150152228	G	A	3658	0.0012	-1.507	0.3325	2.91682e-06	0.00558428	20.5308	0.180613	26.6493
Plasma Blast-Plasma Cell %B cell	GCST90001404	rs185836310	C	T	3658	0.051	-0.257	0.05578	2.03881e-06	0.00576969	21.2164	0.180613	26.6493
Plasma Blast-Plasma Cell %B cell	GCST90001404	rs186329	C	T	3658	0.1706	0.154	0.03221	8.7159e-07	0.00621027	22.8466	0.180613	26.6493
Plasma Blast-Plasma Cell %B cell	GCST90001404	rs187723151	A	G	3658	0.004	-0.9069	0.1924	1.21679e-06	0.00603719	22.206	0.180613	26.6493
Plasma Blast-Plasma Cell %B cell	GCST90001404	rs193552	T	A	3658	0.6506	0.1159	0.02556	2.88798e-06	0.00558943	20.5498	0.180613	26.6493
Plasma Blast-Plasma Cell %B cell	GCST90001404	rs2019885	C	T	3658	0.1211	-0.1749	0.03747	1.5227e-06	0.00592092	21.7758	0.180613	26.6493
Plasma Blast-Plasma Cell %B cell	GCST90001404	rs2792563	A	G	3658	0.5671	-0.1287	0.02511	1.48416e-07	0.00713037	26.2559	0.180613	26.6493
Plasma Blast-Plasma Cell %B cell	GCST90001404	rs3138500	T	C	3658	0.0678	-0.2223	0.04922	3.14415e-06	0.00554545	20.3872	0.180613	26.6493
Plasma Blast-Plasma Cell %B cell	GCST90001404	rs34629	A	G	3658	0.0633	-0.2427	0.05008	6.29097e-07	0.00637952	23.4733	0.180613	26.6493
Plasma Blast-Plasma Cell %B cell	GCST90001404	rs4458909	A	G	3658	0.3324	-0.1199	0.02567	1.49998e-06	0.00592871	21.8046	0.180613	26.6493
Plasma Blast-Plasma Cell %B cell	GCST90001404	rs55728331	A	G	3658	0.0015	1.708	0.3449	3.66971e-07	0.00665953	24.5105	0.180613	26.6493
Plasma Blast-Plasma Cell %B cell	GCST90001404	rs61294310	G	A	3658	0.0124	0.5	0.1092	2.33876e-06	0.00569861	20.9535	0.180613	26.6493
Plasma Blast-Plasma Cell %B cell	GCST90001404	rs62012610	C	G	3658	0.0381	0.2879	0.06268	2.1828e-06	0.00573435	21.0857	0.180613	26.6493
Plasma Blast-Plasma Cell %B cell	GCST90001404	rs74326785	C	T	3658	0.0279	0.3429	0.07479	2.2717e-06	0.00571368	21.0092	0.180613	26.6493
Plasma Blast-Plasma Cell %B cell	GCST90001404	rs76195952	T	C	3658	0.0142	-0.4648	0.1027	3.00833e-06	0.0055683	20.4717	0.180613	26.6493
Plasma Blast-Plasma Cell %B cell	GCST90001404	rs78370279	G	A	3658	0.0104	0.5592	0.1204	1.70435e-06	0.00586252	21.5598	0.180613	26.6493
Plasma Blast-Plasma Cell %B cell	GCST90001404	rs78804535	T	C	3658	0.0316	0.3286	0.07069	1.67207e-06	0.00587243	21.5964	0.180613	26.6493
Plasma Blast-Plasma Cell %B cell	GCST90001404	rs79423067	T	A	3658	0.0149	0.4869	0.1059	2.13556e-06	0.00574568	21.1276	0.180613	26.6493
Plasma Blast-Plasma Cell %B cell	GCST90001404	rs80148662	A	G	3658	0.0137	0.4702	0.1048	3.61774e-06	0.00547288	20.1189	0.180613	26.6493
Plasma Blast-Plasma Cell %B cell	GCST90001404	rs80347884	G	A	3658	0.045	0.2619	0.05854	3.84093e-06	0.00544192	20.0045	0.180613	26.6493
Plasma Blast-Plasma Cell %B cell	GCST90001404	rs8132059	T	C	3658	0.2243	-0.1288	0.02877	3.78699e-06	0.00544923	20.0315	0.180613	26.6493
Plasma Blast-Plasma Cell %B cell	GCST90001404	rs8191161	C	G	3658	0.0832	-0.2036	0.0447	2.62165e-06	0.0056395	20.7349	0.180613	26.6493
Plasma Blast-Plasma Cell Absolute Count	GCST90001405	rs10800645	A	G	3657	0.5844	0.1124	0.02479	2.89267e-06	0.00559011	20.5467	0.155884	24.8212
Plasma Blast-Plasma Cell Absolute Count	GCST90001405	rs112471525	G	A	3657	0.0189	0.3865	0.0862	3.66698e-06	0.00546737	20.0931	0.155884	24.8212
Plasma Blast-Plasma Cell Absolute Count	GCST90001405	rs116540222	T	C	3657	0.0011	1.671	0.3677	2.75374e-06	0.00561558	20.6409	0.155884	24.8212
Plasma Blast-Plasma Cell Absolute Count	GCST90001405	rs12412378	A	C	3657	0.1608	-0.16	0.03222	3.41987e-07	0.006698	24.6463	0.155884	24.8212
Plasma Blast-Plasma Cell Absolute Count	GCST90001405	rs148362575	T	A	3657	0.0008	2.566	0.5486	1.45296e-06	0.00594684	21.8657	0.155884	24.8212
Plasma Blast-Plasma Cell Absolute Count	GCST90001405	rs148389014	T	C	3657	0.0051	0.7633	0.1696	3.38826e-06	0.00550827	20.2442	0.155884	24.8212
Plasma Blast-Plasma Cell Absolute Count	GCST90001405	rs149048155	C	A	3657	0.036	-0.2902	0.06467	3.60492e-06	0.0054762	20.1257	0.155884	24.8212
Plasma Blast-Plasma Cell Absolute Count	GCST90001405	rs149559870	T	C	3657	0.0157	0.4466	0.09807	2.63314e-06	0.00563877	20.7266	0.155884	24.8212
Plasma Blast-Plasma Cell Absolute Count	GCST90001405	rs1681588	C	T	3657	0.5559	0.1086	0.02407	3.21338e-06	0.00553569	20.3456	0.155884	24.8212
Plasma Blast-Plasma Cell Absolute Count	GCST90001405	rs17765677	C	T	3657	0.0304	-0.3422	0.07069	6.4641e-07	0.00636715	23.4211	0.155884	24.8212
Plasma Blast-Plasma Cell Absolute Count	GCST90001405	rs28652751	A	T	3657	0.3179	-0.1141	0.02564	4.29196e-06	0.00538598	19.7924	0.155884	24.8212
Plasma Blast-Plasma Cell Absolute Count	GCST90001405	rs4506076	C	A	3657	0.8043	-0.1344	0.03016	4.17061e-06	0.00540081	19.8472	0.155884	24.8212
Plasma Blast-Plasma Cell Absolute Count	GCST90001405	rs4806937	A	C	3657	0.3229	-0.1145	0.02557	3.76898e-06	0.00545318	20.0407	0.155884	24.8212
Plasma Blast-Plasma Cell Absolute Count	GCST90001405	rs4820558	G	C	3657	0.466	0.1172	0.02408	5.66211e-07	0.00643596	23.6758	0.155884	24.8212
Plasma Blast-Plasma Cell Absolute Count	GCST90001405	rs6014246	A	G	3657	0.3112	-0.1186	0.02577	2.08975e-06	0.00575847	21.1691	0.155884	24.8212
Plasma Blast-Plasma Cell Absolute Count	GCST90001405	rs6099635	A	G	3657	0.5129	0.1063	0.0238	3.97759e-06	0.00542532	19.9377	0.155884	24.8212
Plasma Blast-Plasma Cell Absolute Count	GCST90001405	rs61294310	G	A	3657	0.0124	0.5137	0.1072	8.25727e-07	0.00624002	22.9505	0.155884	24.8212
Plasma Blast-Plasma Cell Absolute Count	GCST90001405	rs62353585	C	T	3657	0.0227	0.3653	0.07865	1.70345e-06	0.00586439	21.5608	0.155884	24.8212
Plasma Blast-Plasma Cell Absolute Count	GCST90001405	rs62519719	A	G	3657	0.2815	-0.1239	0.02639	1.33329e-06	0.00599141	22.0306	0.155884	24.8212
Plasma Blast-Plasma Cell Absolute Count	GCST90001405	rs7185719	G	C	3657	0.732	-0.1228	0.02721	3.19515e-06	0.00553863	20.3565	0.155884	24.8212
Plasma Blast-Plasma Cell Absolute Count	GCST90001405	rs72883992	C	G	3657	0.0807	0.1932	0.04342	4.30227e-06	0.00538474	19.7878	0.155884	24.8212
Plasma Blast-Plasma Cell Absolute Count	GCST90001405	rs74458303	A	G	3657	0.0004	2.692	0.5745	1.39425e-06	0.00596823	21.9448	0.155884	24.8212
Plasma Blast-Plasma Cell Absolute Count	GCST90001405	rs7449190	C	T	3657	0.7401	0.1236	0.02749	3.45925e-06	0.00549754	20.2046	0.155884	24.8212
Plasma Blast-Plasma Cell Absolute Count	GCST90001405	rs74565954	T	C	3657	0.0135	0.4919	0.1035	1.0038e-06	0.00613866	22.5754	0.155884	24.8212
Plasma Blast-Plasma Cell Absolute Count	GCST90001405	rs76709581	C	T	3657	0.1061	-0.1773	0.03843	1.97893e-06	0.0057867	21.2735	0.155884	24.8212
Plasma Blast-Plasma Cell Absolute Count	GCST90001405	rs80297308	T	C	3657	0.0015	1.467	0.3075	9.17789e-07	0.00618515	22.7474	0.155884	24.8212
Plasma Blast-Plasma Cell Absolute Count	GCST90001405	rs80347884	G	A	3657	0.045	0.2605	0.05748	2.92124e-06	0.00558502	20.5279	0.155884	24.8212
Memory B cell %B cell	GCST90001406	rs112570989	T	C	3657	0.0149	-0.4739	0.1022	1.76763e-06	0.00584522	21.4899	0.191652	28.6563
Memory B cell %B cell	GCST90001406	rs115405874	G	A	3657	0.0037	0.9926	0.2014	4.14316e-07	0.00659826	24.2768	0.191652	28.6563
Memory B cell %B cell	GCST90001406	rs116391651	A	G	3657	0.0161	0.426	0.09616	4.70911e-06	0.00533803	19.6152	0.191652	28.6563
Memory B cell %B cell	GCST90001406	rs116844769	A	G	3657	0.0662	0.2839	0.05066	1.04714e-08	0.00851455	31.3879	0.191652	28.6563
Memory B cell %B cell	GCST90001406	rs140191306	T	C	3657	0.0179	-0.4176	0.09392	4.36734e-06	0.00537698	19.7591	0.191652	28.6563
Memory B cell %B cell	GCST90001406	rs145123647	T	C	3657	0.003	-1.082	0.2244	7.11532e-07	0.0063173	23.2365	0.191652	28.6563
Memory B cell %B cell	GCST90001406	rs149876490	T	C	3657	0.0027	-1.002	0.224	3.85262e-06	0.00544183	19.9987	0.191652	28.6563
Memory B cell %B cell	GCST90001406	rs28366259	T	C	3657	0.4327	0.1581	0.03404	1.70421e-06	0.00586415	21.5599	0.191652	28.6563
Memory B cell %B cell	GCST90001406	rs329966	G	A	3657	0.5425	0.1104	0.02479	4.22588e-06	0.005394	19.822	0.191652	28.6563
Memory B cell %B cell	GCST90001406	rs35698683	G	A	3657	0.0447	-0.2768	0.05925	1.49337e-06	0.00593262	21.8131	0.191652	28.6563
Memory B cell %B cell	GCST90001406	rs4658141	C	T	3657	0.3805	-0.1354	0.02587	8.30024e-08	0.00743496	27.3783	0.191652	28.6563
Memory B cell %B cell	GCST90001406	rs4937688	C	T	3657	0.1135	-0.1775	0.03942	3.35335e-06	0.00551363	20.264	0.191652	28.6563
Memory B cell %B cell	GCST90001406	rs55710170	A	G	3657	0.1181	-0.1745	0.03783	1.98696e-06	0.0057846	21.2657	0.191652	28.6563
Memory B cell %B cell	GCST90001406	rs60515154	T	C	3657	0.7517	0.1306	0.02887	3.038e-06	0.00556473	20.4529	0.191652	28.6563
Memory B cell %B cell	GCST90001406	rs61896866	A	G	3657	0.2428	0.1294	0.0287	3.26114e-06	0.00552805	20.3174	0.191652	28.6563
Memory B cell %B cell	GCST90001406	rs62398379	C	T	3657	0.4032	0.1256	0.0259	6.19112e-07	0.00638956	23.504	0.191652	28.6563
Memory B cell %B cell	GCST90001406	rs633090	T	A	3657	0.3414	0.115	0.02571	3.85707e-06	0.00544123	19.9965	0.191652	28.6563
Memory B cell %B cell	GCST90001406	rs690488	A	C	3657	0.8588	0.1701	0.03602	1.16552e-06	0.00606116	22.2886	0.191652	28.6563
Memory B cell %B cell	GCST90001406	rs72635970	G	T	3657	0.0444	0.3572	0.06109	2.50092e-09	0.00926225	34.17	0.191652	28.6563
Memory B cell %B cell	GCST90001406	rs72844588	A	G	3657	0.0913	0.2178	0.04314	2.22438e-07	0.00692172	25.4752	0.191652	28.6563
Memory B cell %B cell	GCST90001406	rs72914692	A	G	3657	0.018	0.4209	0.09317	3.12798e-06	0.00554963	20.3971	0.191652	28.6563
Memory B cell %B cell	GCST90001406	rs7412746	T	C	3657	0.5153	-0.138	0.02542	2.83677e-08	0.00799459	29.4557	0.191652	28.6563
Memory B cell %B cell	GCST90001406	rs75766272	T	C	3657	0.0201	-0.468	0.08646	3.10047e-08	0.00794823	29.2835	0.191652	28.6563
Memory B cell %B cell	GCST90001406	rs76477280	G	A	3657	0.0206	0.4292	0.08807	5.4848e-07	0.00645249	23.737	0.191652	28.6563
Memory B cell %B cell	GCST90001406	rs77312528	G	T	3657	0.0107	-0.6233	0.1256	3.47815e-07	0.00668922	24.6137	0.191652	28.6563
Memory B cell %B cell	GCST90001406	rs77762131	C	G	3657	0.045	0.2733	0.05819	1.3221e-06	0.00599578	22.0468	0.191652	28.6563
Memory B cell %B cell	GCST90001406	rs895377	A	G	3657	0.3683	-0.1351	0.02599	1.00639e-07	0.00733459	27.006	0.191652	28.6563
Memory B cell %B cell	GCST90001406	rs9492229	C	T	3657	0.9556	0.3141	0.06101	1.31403e-07	0.00719569	26.4909	0.191652	28.6563
Memory B cell %B cell	GCST90001406	rs9536690	C	T	3657	0.8213	-0.1518	0.03305	2.18417e-06	0.00573558	21.0845	0.191652	28.6563
Memory B cell %B cell	GCST90001406	rs9584780	C	T	3657	0.0257	0.3691	0.07708	8.40031e-07	0.00623111	22.9175	0.191652	28.6563
Memory B cell Absolute Count	GCST90001407	rs10018308	G	A	3656	0.3441	0.1198	0.0268	3.90825e-06	0.00543589	19.9713	0.12085	26.306
Memory B cell Absolute Count	GCST90001407	rs11653761	T	G	3656	0.592	-0.1161	0.02478	1.39823e-06	0.00596837	21.9394	0.12085	26.306
Memory B cell Absolute Count	GCST90001407	rs12216018	T	C	3656	0.1415	-0.1641	0.03601	2.59364e-06	0.00564813	20.7555	0.12085	26.306
Memory B cell Absolute Count	GCST90001407	rs12763172	C	T	3656	0.7213	0.1259	0.02783	3.03559e-06	0.00556666	20.4544	0.12085	26.306
Memory B cell Absolute Count	GCST90001407	rs12874404	G	A	3656	0.3256	0.173	0.02661	3.98104e-11	0.0114289	42.244	0.12085	26.306
Memory B cell Absolute Count	GCST90001407	rs139196765	G	A	3656	0.0025	1.204	0.2523	9.1159e-07	0.00619035	22.7604	0.12085	26.306
Memory B cell Absolute Count	GCST90001407	rs144295598	A	G	3656	0.0103	0.6102	0.1207	2.14622e-07	0.00694222	25.5442	0.12085	26.306
Memory B cell Absolute Count	GCST90001407	rs16867231	A	G	3656	0.0108	0.538	0.1157	1.66002e-06	0.00587937	21.6103	0.12085	26.306
Memory B cell Absolute Count	GCST90001407	rs17708396	A	C	3656	0.0005	2.504	0.522	8.0556e-07	0.00625456	22.998	0.12085	26.306
Memory B cell Absolute Count	GCST90001407	rs2339892	T	C	3656	0.2884	-0.1301	0.02775	1.3775e-06	0.00597612	21.968	0.12085	26.306
Memory B cell Absolute Count	GCST90001407	rs36072728	T	C	3656	0.0356	0.305	0.06718	2.81216e-06	0.00560624	20.6007	0.12085	26.306
Memory B cell Absolute Count	GCST90001407	rs557577736	G	A	3656	0.001	1.829	0.3891	1.29705e-06	0.00600734	22.0835	0.12085	26.306
Memory B cell Absolute Count	GCST90001407	rs61997631	G	C	3656	0.0432	-0.2972	0.06141	6.50495e-07	0.00636561	23.4089	0.12085	26.306
Memory B cell Absolute Count	GCST90001407	rs6492117	C	T	3656	0.4685	-0.1395	0.02499	1.18725e-08	0.0084513	31.1443	0.12085	26.306
Memory B cell Absolute Count	GCST90001407	rs74565175	A	G	3656	0.2009	0.1371	0.03052	3.52561e-06	0.0054892	20.1682	0.12085	26.306
Memory B cell Absolute Count	GCST90001407	rs77643931	G	T	3656	0.2798	0.1235	0.02777	4.34893e-06	0.00538063	19.7672	0.12085	26.306
Memory B cell Absolute Count	GCST90001407	rs77762131	C	G	3656	0.045	0.2713	0.05795	1.42307e-06	0.00595924	21.9056	0.12085	26.306
Memory B cell Absolute Count	GCST90001407	rs9520889	C	A	3656	0.6506	0.1196	0.02572	1.65905e-06	0.00587967	21.6114	0.12085	26.306
Memory B cell Absolute Count	GCST90001407	rs9614226	G	T	3656	0.9792	-0.4235	0.08713	5.85291e-07	0.00642049	23.6121	0.12085	26.306
Naive-mature B cell %B cell	GCST90001408	rs112570989	T	C	3657	0.0149	0.4852	0.1023	1.05333e-06	0.00611367	22.4829	0.187928	27.9707
Naive-mature B cell %B cell	GCST90001408	rs115405874	G	A	3657	0.0037	-1.013	0.2016	2.51977e-07	0.00685685	25.2348	0.187928	27.9707
Naive-mature B cell %B cell	GCST90001408	rs116844769	A	G	3657	0.0662	-0.2677	0.05076	6.68e-08	0.00754811	27.7982	0.187928	27.9707
Naive-mature B cell %B cell	GCST90001408	rs13421263	T	C	3657	0.0528	0.2616	0.05638	1.74252e-06	0.00585263	21.5173	0.187928	27.9707
Naive-mature B cell %B cell	GCST90001408	rs145123647	T	C	3657	0.003	1.077	0.2247	8.21293e-07	0.00624282	22.9608	0.187928	27.9707
Naive-mature B cell %B cell	GCST90001408	rs149876490	T	C	3657	0.0027	1.014	0.2243	3.08132e-06	0.00555741	20.4258	0.187928	27.9707
Naive-mature B cell %B cell	GCST90001408	rs2334904	A	G	3657	0.114	0.1801	0.03937	2.38623e-06	0.00568975	20.9151	0.187928	27.9707
Naive-mature B cell %B cell	GCST90001408	rs2476213	T	C	3657	0.5659	0.1119	0.02521	4.52488e-06	0.00535866	19.6914	0.187928	27.9707
Naive-mature B cell %B cell	GCST90001408	rs35698683	G	A	3657	0.0447	0.2687	0.05935	2.98598e-06	0.00557367	20.486	0.187928	27.9707
Naive-mature B cell %B cell	GCST90001408	rs4658141	C	T	3657	0.3805	0.1371	0.0259	6.00195e-08	0.00760388	28.0051	0.187928	27.9707
Naive-mature B cell %B cell	GCST90001408	rs55710170	A	G	3657	0.1181	0.1678	0.03789	4.74214e-06	0.00533442	19.6019	0.187928	27.9707
Naive-mature B cell %B cell	GCST90001408	rs61896866	A	G	3657	0.2428	-0.1306	0.02874	2.75735e-06	0.00561491	20.6384	0.187928	27.9707
Naive-mature B cell %B cell	GCST90001408	rs62398379	C	T	3657	0.4032	-0.1251	0.02593	7.01678e-07	0.00632454	23.2633	0.187928	27.9707
Naive-mature B cell %B cell	GCST90001408	rs633090	T	A	3657	0.3414	-0.1163	0.02575	3.14343e-06	0.00554708	20.3877	0.187928	27.9707
Naive-mature B cell %B cell	GCST90001408	rs690488	A	C	3657	0.8588	-0.1667	0.03608	1.91604e-06	0.00580344	21.3354	0.187928	27.9707
Naive-mature B cell %B cell	GCST90001408	rs72635970	G	T	3657	0.0444	-0.3399	0.06121	1.40393e-08	0.00836153	30.8191	0.187928	27.9707
Naive-mature B cell %B cell	GCST90001408	rs72844588	A	G	3657	0.0913	-0.2131	0.04321	4.07525e-07	0.00660685	24.3086	0.187928	27.9707
Naive-mature B cell %B cell	GCST90001408	rs72914692	A	G	3657	0.018	-0.4239	0.0933	2.76759e-06	0.00561299	20.6313	0.187928	27.9707
Naive-mature B cell %B cell	GCST90001408	rs73127231	C	T	3657	0.0107	0.6035	0.1258	8.04104e-07	0.0062538	23.0015	0.187928	27.9707
Naive-mature B cell %B cell	GCST90001408	rs7412746	T	C	3657	0.5153	0.1312	0.02547	1.29441e-07	0.00720352	26.5199	0.187928	27.9707
Naive-mature B cell %B cell	GCST90001408	rs75766272	T	C	3657	0.0201	0.463	0.0866	4.48554e-08	0.00775568	28.5686	0.187928	27.9707
Naive-mature B cell %B cell	GCST90001408	rs76477280	G	A	3657	0.0206	-0.4222	0.08821	8.49397e-07	0.00622535	22.8962	0.187928	27.9707
Naive-mature B cell %B cell	GCST90001408	rs77762131	C	G	3657	0.045	-0.2722	0.05828	1.50193e-06	0.00592965	21.8022	0.187928	27.9707
Naive-mature B cell %B cell	GCST90001408	rs895377	A	G	3657	0.3683	0.1314	0.02603	2.23204e-07	0.00691993	25.4686	0.187928	27.9707
Naive-mature B cell %B cell	GCST90001408	rs9270591	T	C	3657	0.5849	0.1446	0.0312	1.78801e-06	0.00583928	21.4679	0.187928	27.9707
Naive-mature B cell %B cell	GCST90001408	rs9492229	C	T	3657	0.9556	-0.3012	0.06111	4.13645e-07	0.0065991	24.28	0.187928	27.9707
Naive-mature B cell %B cell	GCST90001408	rs9536690	C	T	3657	0.8213	0.1474	0.03311	4.25713e-06	0.00539019	19.8079	0.187928	27.9707
Naive-mature B cell %B cell	GCST90001408	rs9584780	C	T	3657	0.0257	-0.388	0.07717	2.47991e-07	0.00686514	25.2656	0.187928	27.9707
Naive-mature B cell %B cell	GCST90001408	rs9614418	G	C	3657	0.0005	-2.179	0.4823	3.12228e-06	0.00555057	20.4006	0.187928	27.9707
Naive-mature B cell %B cell	GCST90001408	rs974368	A	G	3657	0.5141	-0.1154	0.025	1.95603e-06	0.00579273	21.2958	0.187928	27.9707
Naive-mature B cell Absolute Count	GCST90001409	rs10042327	A	G	3656	0.0613	0.233	0.05192	3.60026e-06	0.00547836	20.1282	0.152217	26.0702
Naive-mature B cell Absolute Count	GCST90001409	rs115150472	T	C	3656	0.0004	2.627	0.579	2.85121e-06	0.0055991	20.5743	0.152217	26.0702
Naive-mature B cell Absolute Count	GCST90001409	rs117190494	A	G	3656	0.022	0.404	0.08177	3.89238e-07	0.00663252	24.397	0.152217	26.0702
Naive-mature B cell Absolute Count	GCST90001409	rs117344365	A	G	3656	0.0178	-0.4129	0.09241	3.9453e-06	0.00543101	19.9533	0.152217	26.0702
Naive-mature B cell Absolute Count	GCST90001409	rs12799241	A	G	3656	0.2619	0.138	0.02805	4.33194e-07	0.00657689	24.1911	0.152217	26.0702
Naive-mature B cell Absolute Count	GCST90001409	rs12939566	T	A	3656	0.4148	-0.1605	0.02868	1.09529e-08	0.00849339	31.3007	0.152217	26.0702
Naive-mature B cell Absolute Count	GCST90001409	rs139077655	T	C	3656	0.382	-0.1159	0.02519	2.10201e-06	0.00575701	21.1579	0.152217	26.0702
Naive-mature B cell Absolute Count	GCST90001409	rs143176410	C	G	3656	0.001	1.819	0.4058	3.68862e-06	0.00546581	20.0818	0.152217	26.0702
Naive-mature B cell Absolute Count	GCST90001409	rs143397127	C	T	3656	0.0157	-0.4624	0.09926	1.59282e-06	0.0059008	21.6895	0.152217	26.0702
Naive-mature B cell Absolute Count	GCST90001409	rs17056318	C	T	3656	0.081	-0.2366	0.0457	1.12594e-07	0.00727811	26.7892	0.152217	26.0702
Naive-mature B cell Absolute Count	GCST90001409	rs189761842	T	C	3656	0.0055	0.7902	0.1709	1.88426e-06	0.00581369	21.3674	0.152217	26.0702
Naive-mature B cell Absolute Count	GCST90001409	rs2286599	A	G	3656	0.32	0.1183	0.0266	4.34643e-06	0.00538092	19.7683	0.152217	26.0702
Naive-mature B cell Absolute Count	GCST90001409	rs2390504	A	G	3656	0.0486	-0.2668	0.05743	1.69499e-06	0.00586856	21.5703	0.152217	26.0702
Naive-mature B cell Absolute Count	GCST90001409	rs2395904	G	T	3656	0.2657	-0.1445	0.02761	8.3115e-08	0.00743627	27.3757	0.152217	26.0702
Naive-mature B cell Absolute Count	GCST90001409	rs283340	C	T	3656	0.5621	0.1251	0.02477	2.20369e-07	0.00692846	25.4932	0.152217	26.0702
Naive-mature B cell Absolute Count	GCST90001409	rs34764986	C	T	3656	0.0699	-0.2347	0.04805	5.18471e-07	0.00648348	23.8452	0.152217	26.0702
Naive-mature B cell Absolute Count	GCST90001409	rs35607968	T	C	3656	0.1536	0.1584	0.03419	1.8026e-06	0.00583665	21.4523	0.152217	26.0702
Naive-mature B cell Absolute Count	GCST90001409	rs3811215	T	G	3656	0.3032	-0.1229	0.02697	2.59552e-06	0.00564776	20.7541	0.152217	26.0702
Naive-mature B cell Absolute Count	GCST90001409	rs58114937	G	A	3656	0.1302	0.1702	0.0363	1.3747e-06	0.00597718	21.9719	0.152217	26.0702
Naive-mature B cell Absolute Count	GCST90001409	rs62115322	G	C	3656	0.2083	0.1382	0.02968	1.60945e-06	0.00589541	21.6696	0.152217	26.0702
Naive-mature B cell Absolute Count	GCST90001409	rs76263497	A	G	3656	0.0989	-0.1886	0.04138	2.58514e-06	0.00564983	20.7618	0.152217	26.0702
Naive-mature B cell Absolute Count	GCST90001409	rs76981518	T	C	3656	0.0744	-0.2134	0.04708	2.91158e-06	0.00558825	20.5342	0.152217	26.0702
Naive-mature B cell Absolute Count	GCST90001409	rs77983244	A	G	3656	0.0325	-0.3088	0.06711	2.0983e-06	0.00575793	21.1613	0.152217	26.0702
Naive-mature B cell Absolute Count	GCST90001409	rs9354413	C	T	3656	0.2964	0.1232	0.02743	3.53728e-06	0.00548749	20.1619	0.152217	26.0702
Naive-mature B cell Absolute Count	GCST90001409	rs9564767	G	A	3656	0.6075	-0.1163	0.02507	1.7504e-06	0.00585188	21.5086	0.152217	26.0702
IgD- CD38+ B cell %B cell	GCST90001410	rs10270812	C	T	3657	0.5103	-0.118	0.0244	6.62171e-07	0.00635464	23.3747	0.1224	25.3558
IgD- CD38+ B cell %B cell	GCST90001410	rs113087021	A	T	3657	0.0766	0.2024	0.04541	4.15248e-06	0.00540306	19.8555	0.1224	25.3558
IgD- CD38+ B cell %B cell	GCST90001410	rs11705673	G	C	3657	0.12	0.1701	0.0368	1.8977e-06	0.00580842	21.3538	0.1224	25.3558
IgD- CD38+ B cell %B cell	GCST90001410	rs11938966	A	C	3657	0.0294	0.3165	0.06988	2.96047e-06	0.00557811	20.5024	0.1224	25.3558
IgD- CD38+ B cell %B cell	GCST90001410	rs12493961	G	A	3657	0.0219	0.3884	0.08136	9.03709e-07	0.00619318	22.7771	0.1224	25.3558
IgD- CD38+ B cell %B cell	GCST90001410	rs1250061	A	T	3657	0.5554	-0.1078	0.02407	3.75664e-06	0.00545488	20.0469	0.1224	25.3558
IgD- CD38+ B cell %B cell	GCST90001410	rs12636371	A	G	3657	0.4619	0.1185	0.02414	4.58025e-07	0.00654613	24.0838	0.1224	25.3558
IgD- CD38+ B cell %B cell	GCST90001410	rs13075403	G	A	3657	0.7616	0.1247	0.02799	4.19148e-06	0.00539823	19.8376	0.1224	25.3558
IgD- CD38+ B cell %B cell	GCST90001410	rs13235778	A	G	3657	0.2801	-0.1235	0.02712	2.63384e-06	0.00563863	20.7261	0.1224	25.3558
IgD- CD38+ B cell %B cell	GCST90001410	rs137930158	C	G	3657	0.007	-0.6636	0.1413	1.32399e-06	0.00599504	22.044	0.1224	25.3558
IgD- CD38+ B cell %B cell	GCST90001410	rs138542577	C	G	3657	0.0376	0.3227	0.06331	1.72411e-07	0.0070543	25.9666	0.1224	25.3558
IgD- CD38+ B cell %B cell	GCST90001410	rs139843122	T	A	3657	0.0123	-0.5032	0.1082	1.65448e-06	0.00587951	21.6167	0.1224	25.3558
IgD- CD38+ B cell %B cell	GCST90001410	rs148377259	C	T	3657	0.034	-0.3437	0.06603	9.68888e-08	0.00735437	27.0794	0.1224	25.3558
IgD- CD38+ B cell %B cell	GCST90001410	rs188550599	G	A	3657	0.0142	0.44	0.098	3.56457e-06	0.00548202	20.1472	0.1224	25.3558
IgD- CD38+ B cell %B cell	GCST90001410	rs238926	A	G	3657	0.369	-0.1152	0.02506	2.14342e-06	0.00574534	21.1206	0.1224	25.3558
IgD- CD38+ B cell %B cell	GCST90001410	rs2792563	A	G	3657	0.567	-0.1407	0.02479	6.90711e-09	0.00873175	32.1957	0.1224	25.3558
IgD- CD38+ B cell %B cell	GCST90001410	rs478251	C	A	3657	0.1333	0.1745	0.03499	3.064e-07	0.00675514	24.858	0.1224	25.3558
IgD- CD38+ B cell %B cell	GCST90001410	rs7185719	G	C	3657	0.732	-0.1257	0.02735	2.15362e-06	0.00574288	21.1115	0.1224	25.3558
IgD- CD38+ B cell %B cell	GCST90001410	rs72672514	A	C	3657	0.0082	-0.5866	0.132	4.41632e-06	0.00537121	19.7378	0.1224	25.3558
IgD- CD38+ B cell %B cell	GCST90001410	rs76912165	G	A	3657	0.0209	0.4094	0.08778	1.55112e-06	0.00591295	21.7404	0.1224	25.3558
IgD+ CD24+ B cell %B cell	GCST90001411	rs11134931	A	G	3657	0.6924	-0.1214	0.02723	4.13026e-06	0.00540584	19.8657	0.149422	25.5145
IgD+ CD24+ B cell %B cell	GCST90001411	rs112570989	T	C	3657	0.0149	-0.4808	0.1031	1.55488e-06	0.00591169	21.7357	0.149422	25.5145
IgD+ CD24+ B cell %B cell	GCST90001411	rs11584183	C	T	3657	0.2311	-0.1336	0.03015	4.686e-06	0.00534057	19.6246	0.149422	25.5145
IgD+ CD24+ B cell %B cell	GCST90001411	rs11759971	T	A	3657	0.0942	0.2126	0.04613	2.02583e-06	0.00577457	21.2286	0.149422	25.5145
IgD+ CD24+ B cell %B cell	GCST90001411	rs12874404	G	A	3657	0.3257	0.1313	0.027	5.78207e-07	0.00642507	23.6355	0.149422	25.5145
IgD+ CD24+ B cell %B cell	GCST90001411	rs144479315	T	A	3657	0.0418	0.2862	0.06339	3.16722e-06	0.00554318	20.3732	0.149422	25.5145
IgD+ CD24+ B cell %B cell	GCST90001411	rs145371905	T	G	3657	0.0194	0.4126	0.09065	2.66233e-06	0.00563306	20.7055	0.149422	25.5145
IgD+ CD24+ B cell %B cell	GCST90001411	rs147867176	T	A	3657	0.0418	-0.2834	0.06299	3.41166e-06	0.00550471	20.2311	0.149422	25.5145
IgD+ CD24+ B cell %B cell	GCST90001411	rs17256322	A	T	3657	0.3234	0.1207	0.02634	2.29852e-06	0.00570915	20.9868	0.149422	25.5145
IgD+ CD24+ B cell %B cell	GCST90001411	rs34418535	G	A	3657	0.064	0.4368	0.09069	7.30829e-07	0.00630341	23.1851	0.149422	25.5145
IgD+ CD24+ B cell %B cell	GCST90001411	rs35130455	A	T	3657	0.704	-0.1204	0.02707	4.33916e-06	0.00538033	19.7715	0.149422	25.5145
IgD+ CD24+ B cell %B cell	GCST90001411	rs45575344	C	T	3657	0.1333	-0.1674	0.0367	2.5418e-06	0.00565705	20.7942	0.149422	25.5145
IgD+ CD24+ B cell %B cell	GCST90001411	rs45608038	G	A	3657	0.0421	0.2797	0.063	4.50458e-06	0.00536098	19.7	0.149422	25.5145
IgD+ CD24+ B cell %B cell	GCST90001411	rs62562996	A	G	3657	0.0172	-0.4312	0.09145	1.20769e-06	0.00604273	22.2204	0.149422	25.5145
IgD+ CD24+ B cell %B cell	GCST90001411	rs6781675	C	G	3657	0.0235	0.3685	0.08216	3.64312e-06	0.00547075	20.1056	0.149422	25.5145
IgD+ CD24+ B cell %B cell	GCST90001411	rs7457479	C	T	3657	0.2762	-0.1289	0.02875	3.6718e-06	0.00546669	20.0906	0.149422	25.5145
IgD+ CD24+ B cell %B cell	GCST90001411	rs75766272	T	C	3657	0.0201	-0.4552	0.08737	9.44069e-08	0.00736789	27.1295	0.149422	25.5145
IgD+ CD24+ B cell %B cell	GCST90001411	rs76477280	G	A	3657	0.0206	0.4747	0.08918	5.10511e-08	0.00768824	28.3182	0.149422	25.5145
IgD+ CD24+ B cell %B cell	GCST90001411	rs77762131	C	G	3657	0.045	0.2816	0.05855	7.56298e-07	0.00628562	23.1193	0.149422	25.5145
IgD+ CD24+ B cell %B cell	GCST90001411	rs78269238	T	C	3657	0.0582	0.2453	0.05457	3.47615e-06	0.00549502	20.1953	0.149422	25.5145
IgD+ CD24+ B cell %B cell	GCST90001411	rs7984084	T	A	3657	0.2919	-0.1419	0.02767	1.46187e-07	0.00714018	26.2851	0.149422	25.5145
IgD+ CD24+ B cell %B cell	GCST90001411	rs80032720	A	G	3657	0.0734	0.2813	0.05948	1.12636e-06	0.00607889	22.3542	0.149422	25.5145
IgD+ CD24+ B cell %B cell	GCST90001411	rs9369326	C	T	3657	0.3121	-0.1237	0.02675	1.87934e-06	0.00581346	21.3724	0.149422	25.5145
IgD+ CD24+ B cell %B cell	GCST90001411	rs9536690	C	T	3657	0.8213	-0.1715	0.03341	1.42433e-07	0.00715373	26.3353	0.149422	25.5145
IgD+ CD24+ B cell %B cell	GCST90001411	rs9634846	A	G	3657	0.7319	-0.1257	0.02803	3.65458e-06	0.00546912	20.0996	0.149422	25.5145
IgD+ CD24+ B cell Absolute Count	GCST90001412	rs10513789	G	T	3656	0.2261	0.1323	0.0295	3.65005e-06	0.00547125	20.1019	0.19934	29.1054
IgD+ CD24+ B cell Absolute Count	GCST90001412	rs10749417	T	A	3656	0.2247	-0.1304	0.02887	3.13907e-06	0.00554931	20.3903	0.19934	29.1054
IgD+ CD24+ B cell Absolute Count	GCST90001412	rs10942726	G	A	3656	0.3155	0.1176	0.02628	3.82261e-06	0.00544735	20.0136	0.19934	29.1054
IgD+ CD24+ B cell Absolute Count	GCST90001412	rs11047113	C	A	3656	0.1027	-0.1831	0.04029	2.75261e-06	0.00561732	20.6417	0.19934	29.1054
IgD+ CD24+ B cell Absolute Count	GCST90001412	rs11653761	T	G	3656	0.592	-0.125	0.02429	1.32943e-07	0.00719158	26.4684	0.19934	29.1054
IgD+ CD24+ B cell Absolute Count	GCST90001412	rs12595433	A	G	3656	0.4579	-0.1118	0.02462	2.79909e-06	0.00560865	20.6096	0.19934	29.1054
IgD+ CD24+ B cell Absolute Count	GCST90001412	rs12874404	G	A	3656	0.3256	0.1963	0.02601	2.22533e-14	0.0153405	56.9275	0.19934	29.1054
IgD+ CD24+ B cell Absolute Count	GCST90001412	rs13132141	A	G	3656	0.6385	-0.1191	0.02557	1.59802e-06	0.00589911	21.6833	0.19934	29.1054
IgD+ CD24+ B cell Absolute Count	GCST90001412	rs139981802	C	T	3656	0.0418	0.3005	0.05978	2.49412e-07	0.00686404	25.2545	0.19934	29.1054
IgD+ CD24+ B cell Absolute Count	GCST90001412	rs144607178	T	C	3656	0.0636	0.2175	0.0491	4.71744e-06	0.00533857	19.6118	0.19934	29.1054
IgD+ CD24+ B cell Absolute Count	GCST90001412	rs145371905	T	G	3656	0.0194	0.4292	0.08767	4.89953e-07	0.00651289	23.9541	0.19934	29.1054
IgD+ CD24+ B cell Absolute Count	GCST90001412	rs145475366	G	C	3656	0.0955	-0.186	0.04019	1.84592e-06	0.00582434	21.4068	0.19934	29.1054
IgD+ CD24+ B cell Absolute Count	GCST90001412	rs147556975	T	C	3656	0.039	-0.3012	0.06251	7.23465e-07	0.00631038	23.2046	0.19934	29.1054
IgD+ CD24+ B cell Absolute Count	GCST90001412	rs183466766	A	G	3656	0.0402	0.3121	0.06005	1.01083e-07	0.00733429	26.9975	0.19934	29.1054
IgD+ CD24+ B cell Absolute Count	GCST90001412	rs4702913	C	A	3656	0.9123	0.197	0.04215	1.4785e-06	0.00593942	21.8323	0.19934	29.1054
IgD+ CD24+ B cell Absolute Count	GCST90001412	rs557577736	G	A	3656	0.001	1.819	0.3815	9.30222e-07	0.00617985	22.7216	0.19934	29.1054
IgD+ CD24+ B cell Absolute Count	GCST90001412	rs61973936	T	G	3656	0.0904	0.1919	0.04222	2.74364e-06	0.00561901	20.6479	0.19934	29.1054
IgD+ CD24+ B cell Absolute Count	GCST90001412	rs61997631	G	C	3656	0.0432	-0.2766	0.06018	2.15121e-06	0.00574502	21.1136	0.19934	29.1054
IgD+ CD24+ B cell Absolute Count	GCST90001412	rs6492117	C	T	3656	0.4685	-0.1403	0.02447	4.91747e-09	0.00891156	32.8556	0.19934	29.1054
IgD+ CD24+ B cell Absolute Count	GCST90001412	rs7254039	A	G	3656	0.0435	-0.2566	0.05765	4.27362e-06	0.00538966	19.8005	0.19934	29.1054
IgD+ CD24+ B cell Absolute Count	GCST90001412	rs73192651	T	C	3656	0.02	0.4428	0.08724	1.93083e-07	0.00699726	25.7482	0.19934	29.1054
IgD+ CD24+ B cell Absolute Count	GCST90001412	rs7586359	G	T	3656	0.8907	-0.1868	0.03837	5.62565e-07	0.00644106	23.6882	0.19934	29.1054
IgD+ CD24+ B cell Absolute Count	GCST90001412	rs77762131	C	G	3656	0.045	0.291	0.05685	1.53797e-07	0.0071157	26.1871	0.19934	29.1054
IgD+ CD24+ B cell Absolute Count	GCST90001412	rs78987099	A	G	3656	0.1611	-0.15	0.03279	2.38605e-06	0.00569134	20.9152	0.19934	29.1054
IgD+ CD24+ B cell Absolute Count	GCST90001412	rs7983661	C	G	3656	0.5959	0.1146	0.02496	2.20198e-06	0.00573293	21.0689	0.19934	29.1054
IgD+ CD24+ B cell Absolute Count	GCST90001412	rs8014978	C	T	3656	0.5737	-0.1136	0.02446	1.70601e-06	0.0058652	21.5579	0.19934	29.1054
IgD+ CD24+ B cell Absolute Count	GCST90001412	rs880311	T	C	3656	0.1034	-0.1821	0.0397	2.24936e-06	0.0057219	21.0282	0.19934	29.1054
IgD+ CD24+ B cell Absolute Count	GCST90001412	rs9314892	G	A	3656	0.8553	-0.1608	0.03478	1.88799e-06	0.00581266	21.3636	0.19934	29.1054
IgD+ CD24+ B cell Absolute Count	GCST90001412	rs9514850	C	G	3656	0.4018	0.1103	0.02474	4.12932e-06	0.00540743	19.8662	0.19934	29.1054
IgD+ CD24+ B cell Absolute Count	GCST90001412	rs9559364	C	G	3656	0.1963	-0.1444	0.03039	1.00925e-06	0.00613752	22.565	0.19934	29.1054
IgD+ CD24+ B cell Absolute Count	GCST90001412	rs9614226	G	T	3656	0.9792	-0.4122	0.08546	7.05979e-07	0.00632309	23.2516	0.19934	29.1054
IgD- CD24- B cell %B cell	GCST90001413	rs111237501	C	T	3657	0.003	1.055	0.2248	1.34574e-06	0.00598659	22.0128	0.113776	24.5753
IgD- CD24- B cell %B cell	GCST90001413	rs112898282	C	T	3657	0.0152	0.4712	0.1007	1.43966e-06	0.00595161	21.8834	0.113776	24.5753
IgD- CD24- B cell %B cell	GCST90001413	rs114209430	C	T	3657	0.0085	-0.6384	0.136	1.3388e-06	0.00598927	22.0227	0.113776	24.5753
IgD- CD24- B cell %B cell	GCST90001413	rs115218594	A	G	3657	0.0421	-0.2776	0.06207	3.86787e-06	0.00543978	19.9912	0.113776	24.5753
IgD- CD24- B cell %B cell	GCST90001413	rs11887461	G	A	3657	0.4754	0.1136	0.0249	2.53043e-06	0.00565937	20.8027	0.113776	24.5753
IgD- CD24- B cell %B cell	GCST90001413	rs13020544	A	G	3657	0.0004	-2.752	0.5674	6.16704e-07	0.00639158	23.5115	0.113776	24.5753
IgD- CD24- B cell %B cell	GCST90001413	rs142305616	C	A	3657	0.0148	0.466	0.1047	4.27731e-06	0.00538775	19.7989	0.113776	24.5753
IgD- CD24- B cell %B cell	GCST90001413	rs145137909	A	G	3657	0.0004	-2.77	0.5672	5.20729e-07	0.00647946	23.8369	0.113776	24.5753
IgD- CD24- B cell %B cell	GCST90001413	rs17044633	G	A	3657	0.0286	0.3561	0.07517	1.08312e-06	0.0060992	22.4294	0.113776	24.5753
IgD- CD24- B cell %B cell	GCST90001413	rs183821560	A	G	3657	0.0016	-1.841	0.3885	1.07526e-06	0.00610298	22.4434	0.113776	24.5753
IgD- CD24- B cell %B cell	GCST90001413	rs34989262	T	A	3657	0.0217	0.3835	0.08557	3.70235e-06	0.00546241	20.0747	0.113776	24.5753
IgD- CD24- B cell %B cell	GCST90001413	rs35192093	T	C	3657	0.1593	0.1597	0.03505	2.60253e-06	0.00564482	20.749	0.113776	24.5753
IgD- CD24- B cell %B cell	GCST90001413	rs6073000	C	T	3657	0.959	-0.3098	0.06272	3.9179e-07	0.00662732	24.3845	0.113776	24.5753
IgD- CD24- B cell %B cell	GCST90001413	rs7198605	T	C	3657	0.182	0.146	0.03204	2.59689e-06	0.00564595	20.7531	0.113776	24.5753
IgD- CD24- B cell %B cell	GCST90001413	rs73045003	T	C	3657	0.1396	-0.1605	0.03611	4.39966e-06	0.00537317	19.745	0.113776	24.5753
IgD- CD24- B cell %B cell	GCST90001413	rs76377003	G	A	3657	0.0219	-0.3971	0.08574	1.81562e-06	0.00583133	21.4385	0.113776	24.5753
IgD- CD24- B cell %B cell	GCST90001413	rs7966251	A	G	3657	0.1349	0.1908	0.03619	6.74084e-08	0.00754338	27.7806	0.113776	24.5753
IgD- CD24- B cell %B cell	GCST90001413	rs8109503	A	T	3657	0.0919	-0.2029	0.04406	2.0615e-06	0.00576553	21.1952	0.113776	24.5753
IgD- CD24- B cell %B cell	GCST90001413	rs9398107	G	A	3657	0.0555	0.2678	0.0552	6.12813e-07	0.00639487	23.5237	0.113776	24.5753
IgD- CD24- B cell Absolute Count	GCST90001414	rs111237501	C	T	3656	0.003	1.052	0.2261	1.63722e-06	0.00588654	21.6368	0.110049	23.6641
IgD- CD24- B cell Absolute Count	GCST90001414	rs112898282	C	T	3656	0.0152	0.4601	0.1017	3.03279e-06	0.00556714	20.4562	0.110049	23.6641
IgD- CD24- B cell Absolute Count	GCST90001414	rs114114265	A	G	3656	0.0647	0.2343	0.05149	2.67723e-06	0.0056317	20.6948	0.110049	23.6641
IgD- CD24- B cell Absolute Count	GCST90001414	rs145638783	A	G	3656	0.0033	-0.9851	0.2144	2.16704e-06	0.00574122	21.0996	0.110049	23.6641
IgD- CD24- B cell Absolute Count	GCST90001414	rs17044633	G	A	3656	0.0286	0.3458	0.07605	2.72069e-06	0.00562336	20.664	0.110049	23.6641
IgD- CD24- B cell Absolute Count	GCST90001414	rs191543445	G	A	3656	0.031	0.3337	0.07236	1.99729e-06	0.00578349	21.2558	0.110049	23.6641
IgD- CD24- B cell Absolute Count	GCST90001414	rs35859699	A	G	3656	0.0181	0.4262	0.09456	3.28457e-06	0.00552585	20.3037	0.110049	23.6641
IgD- CD24- B cell Absolute Count	GCST90001414	rs421516	A	C	3656	0.9583	-0.2921	0.06361	2.19462e-06	0.00573467	21.0753	0.110049	23.6641
IgD- CD24- B cell Absolute Count	GCST90001414	rs451367	C	T	3656	0.7674	-0.146	0.0296	4.06059e-07	0.00661052	24.3156	0.110049	23.6641
IgD- CD24- B cell Absolute Count	GCST90001414	rs4697616	A	G	3656	0.6779	0.1246	0.02682	1.69391e-06	0.00586889	21.5715	0.110049	23.6641
IgD- CD24- B cell Absolute Count	GCST90001414	rs496760	A	G	3656	0.6422	0.1331	0.02656	2.70325e-07	0.00682214	25.0993	0.110049	23.6641
IgD- CD24- B cell Absolute Count	GCST90001414	rs72953104	G	C	3656	0.0643	0.2344	0.05087	2.03453e-06	0.00577392	21.2204	0.110049	23.6641
IgD- CD24- B cell Absolute Count	GCST90001414	rs72977632	A	T	3656	0.0643	-0.2323	0.05115	2.79218e-06	0.00560993	20.6143	0.110049	23.6641
IgD- CD24- B cell Absolute Count	GCST90001414	rs74356874	A	G	3656	0.0066	0.6821	0.1488	2.28076e-06	0.00571472	21.0016	0.110049	23.6641
IgD- CD24- B cell Absolute Count	GCST90001414	rs75453701	G	A	3656	0.0464	0.2658	0.05994	4.61572e-06	0.00534984	19.6535	0.110049	23.6641
IgD- CD24- B cell Absolute Count	GCST90001414	rs7615875	C	T	3656	0.1956	0.1425	0.03201	4.25899e-06	0.00539144	19.8071	0.110049	23.6641
IgD- CD24- B cell Absolute Count	GCST90001414	rs76225955	C	T	3656	0.0909	-0.1924	0.0432	4.22008e-06	0.00539618	19.8246	0.110049	23.6641
IgD- CD24- B cell Absolute Count	GCST90001414	rs76499400	T	G	3656	0.0792	0.2069	0.04589	3.26272e-06	0.00552931	20.3164	0.110049	23.6641
IgD- CD24- B cell Absolute Count	GCST90001414	rs7982713	G	A	3656	0.2157	-0.1482	0.03033	5.1387e-07	0.00648811	23.8624	0.110049	23.6641
IgD+ CD24- B cell %B cell	GCST90001415	rs11184230	T	C	3657	0.1095	-0.1946	0.03983	5.15141e-07	0.00648507	23.8576	0.119589	24.6944
IgD+ CD24- B cell %B cell	GCST90001415	rs116844769	A	G	3657	0.0662	-0.2773	0.0514	3.42729e-08	0.00789597	29.0895	0.119589	24.6944
IgD+ CD24- B cell %B cell	GCST90001415	rs12465275	C	T	3657	0.009	-0.6051	0.136	4.30824e-06	0.00538402	19.7851	0.119589	24.6944
IgD+ CD24- B cell %B cell	GCST90001415	rs140191306	T	C	3657	0.0179	0.4404	0.09513	1.83315e-06	0.00582635	21.4201	0.119589	24.6944
IgD+ CD24- B cell %B cell	GCST90001415	rs145123647	T	C	3657	0.003	1.016	0.2269	3.77181e-06	0.00545279	20.0392	0.119589	24.6944
IgD+ CD24- B cell %B cell	GCST90001415	rs182854545	T	C	3657	0.0018	1.363	0.3003	2.82884e-06	0.00560166	20.5894	0.119589	24.6944
IgD+ CD24- B cell %B cell	GCST90001415	rs1972883	A	G	3657	0.7849	-0.1408	0.03125	3.30928e-06	0.00552047	20.2893	0.119589	24.6944
IgD+ CD24- B cell %B cell	GCST90001415	rs2159343	G	A	3657	0.6266	-0.1247	0.02639	1.14902e-06	0.00606856	22.316	0.119589	24.6944
IgD+ CD24- B cell %B cell	GCST90001415	rs2450220	T	C	3657	0.816	-0.1439	0.03231	4.21957e-06	0.00539478	19.8249	0.119589	24.6944
IgD+ CD24- B cell %B cell	GCST90001415	rs35698683	G	A	3657	0.0447	0.2735	0.06003	2.60616e-06	0.0056441	20.7463	0.119589	24.6944
IgD+ CD24- B cell %B cell	GCST90001415	rs45608038	G	A	3657	0.0421	-0.2927	0.06326	1.85557e-06	0.00582006	21.3968	0.119589	24.6944
IgD+ CD24- B cell %B cell	GCST90001415	rs533239981	C	G	3657	0.0387	0.3029	0.06589	2.14252e-06	0.00574556	21.1214	0.119589	24.6944
IgD+ CD24- B cell %B cell	GCST90001415	rs56335940	A	G	3657	0.1326	-0.1728	0.03773	2.32588e-06	0.00570302	20.9641	0.119589	24.6944
IgD+ CD24- B cell %B cell	GCST90001415	rs58706313	T	C	3657	0.0343	-0.3021	0.06737	3.65954e-06	0.00546842	20.097	0.119589	24.6944
IgD+ CD24- B cell %B cell	GCST90001415	rs6910508	A	G	3657	0.4199	0.1159	0.0255	2.74548e-06	0.00561714	20.6466	0.119589	24.6944
IgD+ CD24- B cell %B cell	GCST90001415	rs73426855	C	T	3657	0.1471	-0.1632	0.03539	1.99914e-06	0.00578144	21.254	0.119589	24.6944
IgD+ CD24- B cell %B cell	GCST90001415	rs7412746	T	C	3657	0.5153	0.1263	0.02588	5.29848e-07	0.00647044	23.8035	0.119589	24.6944
IgD+ CD24- B cell %B cell	GCST90001415	rs75766272	T	C	3657	0.0201	0.483	0.08768	1.8078e-08	0.00822961	30.3288	0.119589	24.6944
IgD+ CD24- B cell %B cell	GCST90001415	rs7870388	G	C	3657	0.7737	-0.142	0.03034	1.43235e-06	0.00595425	21.8931	0.119589	24.6944
IgD+ CD24- B cell %B cell	GCST90001415	rs78958229	T	C	3657	0.044	0.2723	0.06041	3.2793e-06	0.00552518	20.3067	0.119589	24.6944
IgD+ CD24- B cell Absolute Count	GCST90001416	rs115150472	T	C	3656	0.0004	2.619	0.5765	2.77386e-06	0.00561334	20.6269	0.149428	25.5087
IgD+ CD24- B cell Absolute Count	GCST90001416	rs117190494	A	G	3656	0.022	0.4148	0.08139	1.73042e-07	0.00705431	25.9596	0.149428	25.5087
IgD+ CD24- B cell Absolute Count	GCST90001416	rs12197153	A	G	3656	0.0007	2.118	0.4501	1.26547e-06	0.00602012	22.1308	0.149428	25.5087
IgD+ CD24- B cell Absolute Count	GCST90001416	rs12799241	A	G	3656	0.2619	0.132	0.02794	1.15393e-06	0.006068	22.3078	0.149428	25.5087
IgD+ CD24- B cell Absolute Count	GCST90001416	rs141108367	A	G	3656	0.0012	1.503	0.3297	2.57369e-06	0.00565213	20.7703	0.149428	25.5087
IgD+ CD24- B cell Absolute Count	GCST90001416	rs143176410	C	G	3656	0.001	1.816	0.404	3.47769e-06	0.00549628	20.1944	0.149428	25.5087
IgD+ CD24- B cell Absolute Count	GCST90001416	rs143397127	C	T	3656	0.0157	-0.4464	0.09885	3.15193e-06	0.00554719	20.3825	0.149428	25.5087
IgD+ CD24- B cell Absolute Count	GCST90001416	rs150663332	T	C	3656	0.084	-0.2005	0.04387	2.43488e-06	0.00568085	20.8764	0.149428	25.5087
IgD+ CD24- B cell Absolute Count	GCST90001416	rs17056318	C	T	3656	0.081	-0.2103	0.04553	1.9286e-06	0.00580163	21.3229	0.149428	25.5087
IgD+ CD24- B cell Absolute Count	GCST90001416	rs186803809	G	C	3656	0.028	0.3363	0.07548	4.18519e-06	0.00540048	19.8405	0.149428	25.5087
IgD+ CD24- B cell Absolute Count	GCST90001416	rs189761842	T	C	3656	0.0055	0.7675	0.1702	3.25055e-06	0.00553124	20.3236	0.149428	25.5087
IgD+ CD24- B cell Absolute Count	GCST90001416	rs2395904	G	T	3656	0.2657	-0.1335	0.0275	6.03316e-07	0.00640472	23.5537	0.149428	25.5087
IgD+ CD24- B cell Absolute Count	GCST90001416	rs34764986	C	T	3656	0.0699	-0.2158	0.04786	3.25693e-06	0.00553023	20.3198	0.149428	25.5087
IgD+ CD24- B cell Absolute Count	GCST90001416	rs34771848	T	C	3656	0.023	-0.3693	0.08033	2.14015e-06	0.00574769	21.1235	0.149428	25.5087
IgD+ CD24- B cell Absolute Count	GCST90001416	rs34910780	T	A	3656	0.048	-0.2677	0.05716	1.41115e-06	0.0059636	21.9217	0.149428	25.5087
IgD+ CD24- B cell Absolute Count	GCST90001416	rs35607968	T	C	3656	0.1536	0.1555	0.03404	2.46018e-06	0.00567549	20.8566	0.149428	25.5087
IgD+ CD24- B cell Absolute Count	GCST90001416	rs3811215	T	G	3656	0.3032	-0.1264	0.02685	1.25304e-06	0.00602525	22.1497	0.149428	25.5087
IgD+ CD24- B cell Absolute Count	GCST90001416	rs62067029	T	A	3656	0.4148	-0.1593	0.02856	1.21838e-08	0.00843779	31.0941	0.149428	25.5087
IgD+ CD24- B cell Absolute Count	GCST90001416	rs701839	G	A	3656	0.7124	0.1269	0.02791	2.72394e-06	0.00562275	20.6617	0.149428	25.5087
IgD+ CD24- B cell Absolute Count	GCST90001416	rs71615254	C	A	3656	0.0406	-0.2989	0.06147	5.79461e-07	0.00642569	23.6313	0.149428	25.5087
IgD+ CD24- B cell Absolute Count	GCST90001416	rs73426855	C	T	3656	0.1469	-0.1616	0.03458	1.48256e-06	0.005938	21.8271	0.149428	25.5087
IgD+ CD24- B cell Absolute Count	GCST90001416	rs75474045	A	G	3656	0.0126	0.4915	0.1086	3.00862e-06	0.00557128	20.4715	0.149428	25.5087
IgD+ CD24- B cell Absolute Count	GCST90001416	rs76578043	A	G	3656	0.0298	0.3166	0.0697	2.78187e-06	0.00561185	20.6214	0.149428	25.5087
IgD+ CD24- B cell Absolute Count	GCST90001416	rs77983244	A	G	3656	0.0325	-0.3049	0.06682	2.52133e-06	0.00566278	20.8096	0.149428	25.5087
IgD+ CD24- B cell Absolute Count	GCST90001416	rs9354413	C	T	3656	0.2964	0.138	0.02729	2.13178e-07	0.00694573	25.5572	0.149428	25.5087
CD24+ CD27+ B cell %B cell	GCST90001417	rs10505439	T	C	3657	0.0941	-0.1852	0.04175	4.58382e-06	0.00535197	19.6667	0.194501	27.3461
CD24+ CD27+ B cell %B cell	GCST90001417	rs10743163	A	G	3657	0.4035	-0.1205	0.02541	1.05691e-06	0.00611191	22.4764	0.194501	27.3461
CD24+ CD27+ B cell %B cell	GCST90001417	rs10840262	C	G	3657	0.589	0.1187	0.02583	2.15927e-06	0.00574152	21.1064	0.194501	27.3461
CD24+ CD27+ B cell %B cell	GCST90001417	rs112294465	A	C	3657	0.0021	1.249	0.2784	3.62267e-06	0.00547366	20.1163	0.194501	27.3461
CD24+ CD27+ B cell %B cell	GCST90001417	rs115405874	G	A	3657	0.0037	0.9325	0.2017	1.8893e-06	0.00581072	21.3623	0.194501	27.3461
CD24+ CD27+ B cell %B cell	GCST90001417	rs116844769	A	G	3657	0.0662	0.2482	0.05078	5.09972e-07	0.00649031	23.877	0.194501	27.3461
CD24+ CD27+ B cell %B cell	GCST90001417	rs117004076	G	A	3657	0.0146	0.4553	0.1022	4.19485e-06	0.00539781	19.8361	0.194501	27.3461
CD24+ CD27+ B cell %B cell	GCST90001417	rs145208372	A	G	3657	0.0097	-0.56	0.1234	2.83834e-06	0.00559992	20.583	0.194501	27.3461
CD24+ CD27+ B cell %B cell	GCST90001417	rs145442262	A	G	3657	0.0906	-0.2083	0.04276	5.54121e-07	0.00644717	23.7173	0.194501	27.3461
CD24+ CD27+ B cell %B cell	GCST90001417	rs148702078	C	G	3657	0.0034	0.9264	0.2067	3.6998e-06	0.00546276	20.0761	0.194501	27.3461
CD24+ CD27+ B cell %B cell	GCST90001417	rs2119002	C	T	3657	0.1228	0.1708	0.03801	3.50221e-06	0.00549115	20.181	0.194501	27.3461
CD24+ CD27+ B cell %B cell	GCST90001417	rs265612	T	C	3657	0.3411	0.1143	0.02575	4.52236e-06	0.00535895	19.6925	0.194501	27.3461
CD24+ CD27+ B cell %B cell	GCST90001417	rs2812212	G	A	3657	0.3634	-0.1194	0.02602	2.22924e-06	0.005725	21.0454	0.194501	27.3461
CD24+ CD27+ B cell %B cell	GCST90001417	rs35698683	G	A	3657	0.0447	-0.293	0.05931	3.90322e-07	0.00662927	24.3917	0.194501	27.3461
CD24+ CD27+ B cell %B cell	GCST90001417	rs45608038	G	A	3657	0.0421	0.3527	0.0624	7.91835e-09	0.00866043	31.9304	0.194501	27.3461
CD24+ CD27+ B cell %B cell	GCST90001417	rs4658141	C	T	3657	0.3805	-0.1269	0.02592	4.8945e-07	0.00651165	23.9561	0.194501	27.3461
CD24+ CD27+ B cell %B cell	GCST90001417	rs55710170	A	G	3657	0.1181	-0.1708	0.03788	3.25707e-06	0.0055287	20.3197	0.194501	27.3461
CD24+ CD27+ B cell %B cell	GCST90001417	rs60565424	G	C	3657	0.1094	0.1888	0.04047	1.5417e-06	0.0059161	21.752	0.194501	27.3461
CD24+ CD27+ B cell %B cell	GCST90001417	rs62233948	T	C	3657	0.006	-0.737	0.1643	3.6338e-06	0.00547207	20.1105	0.194501	27.3461
CD24+ CD27+ B cell %B cell	GCST90001417	rs62459310	C	G	3657	0.022	0.3676	0.08119	2.98215e-06	0.00557434	20.4884	0.194501	27.3461
CD24+ CD27+ B cell %B cell	GCST90001417	rs681014	C	T	3657	0.9966	0.9614	0.207	1.70496e-06	0.00586393	21.5591	0.194501	27.3461
CD24+ CD27+ B cell %B cell	GCST90001417	rs687251	A	G	3657	0.4624	0.1114	0.02481	3.55907e-06	0.00548282	20.1502	0.194501	27.3461
CD24+ CD27+ B cell %B cell	GCST90001417	rs7221794	A	G	3657	0.1574	-0.1563	0.03395	2.07396e-06	0.0057624	21.1837	0.194501	27.3461
CD24+ CD27+ B cell %B cell	GCST90001417	rs72758947	G	A	3657	0.0641	-0.2365	0.05101	1.77311e-06	0.00584361	21.4839	0.194501	27.3461
CD24+ CD27+ B cell %B cell	GCST90001417	rs72844588	A	G	3657	0.0913	0.2066	0.04322	8.75629e-07	0.00620956	22.8378	0.194501	27.3461
CD24+ CD27+ B cell %B cell	GCST90001417	rs72944931	G	A	3657	0.0138	0.4657	0.1052	4.78193e-06	0.0053301	19.5859	0.194501	27.3461
CD24+ CD27+ B cell %B cell	GCST90001417	rs7412746	T	C	3657	0.5153	-0.1301	0.02547	1.62819e-07	0.00708409	26.0771	0.194501	27.3461
CD24+ CD27+ B cell %B cell	GCST90001417	rs75766272	T	C	3657	0.0201	-0.4865	0.08656	9.52695e-09	0.00856389	31.5714	0.194501	27.3461
CD24+ CD27+ B cell %B cell	GCST90001417	rs76477280	G	A	3657	0.0206	0.4892	0.08811	1.41088e-08	0.00835896	30.8095	0.194501	27.3461
CD24+ CD27+ B cell %B cell	GCST90001417	rs77762131	C	G	3657	0.045	0.2675	0.05828	2.21718e-06	0.00572781	21.0558	0.194501	27.3461
CD24+ CD27+ B cell %B cell	GCST90001417	rs9492229	C	T	3657	0.9556	0.2715	0.06115	4.5e-06	0.00536151	19.7019	0.194501	27.3461
CD24+ CD27+ B cell %B cell	GCST90001417	rs9536690	C	T	3657	0.8213	-0.1575	0.03309	9.69183e-07	0.00615688	22.6428	0.194501	27.3461
CD24+ CD27+ B cell Absolute Count	GCST90001418	rs10759006	C	T	3656	0.6198	0.1133	0.02556	4.65286e-06	0.00534569	19.6381	0.170059	26.5426
CD24+ CD27+ B cell Absolute Count	GCST90001418	rs10762541	T	C	3656	0.772	0.1488	0.02978	2.91686e-07	0.00678258	24.9528	0.170059	26.5426
CD24+ CD27+ B cell Absolute Count	GCST90001418	rs10942726	G	A	3656	0.3155	0.1188	0.02672	4.372e-06	0.00537789	19.7571	0.170059	26.5426
CD24+ CD27+ B cell Absolute Count	GCST90001418	rs11649808	A	G	3656	0.8487	0.1546	0.03472	4.23858e-06	0.00539392	19.8163	0.170059	26.5426
CD24+ CD27+ B cell Absolute Count	GCST90001418	rs11653761	T	G	3656	0.592	-0.118	0.0247	8.882e-07	0.00620385	22.8104	0.170059	26.5426
CD24+ CD27+ B cell Absolute Count	GCST90001418	rs118092259	G	T	3656	0.0414	-0.2901	0.06345	2.41426e-06	0.00568525	20.8927	0.170059	26.5426
CD24+ CD27+ B cell Absolute Count	GCST90001418	rs12874404	G	A	3656	0.3256	0.1691	0.02653	9.21306e-11	0.0109902	40.6046	0.170059	26.5426
CD24+ CD27+ B cell Absolute Count	GCST90001418	rs138329462	A	G	3656	0.0174	-0.4374	0.09365	1.50174e-06	0.00593133	21.8024	0.170059	26.5426
CD24+ CD27+ B cell Absolute Count	GCST90001418	rs144295598	A	G	3656	0.0103	0.5664	0.1203	1.24939e-06	0.00602676	22.1553	0.170059	26.5426
CD24+ CD27+ B cell Absolute Count	GCST90001418	rs144625305	T	C	3656	0.0086	0.6162	0.1357	2.80074e-06	0.00560835	20.6085	0.170059	26.5426
CD24+ CD27+ B cell Absolute Count	GCST90001418	rs145475366	G	C	3656	0.0955	-0.1864	0.04083	2.49425e-06	0.00566837	20.8303	0.170059	26.5426
CD24+ CD27+ B cell Absolute Count	GCST90001418	rs149085540	T	C	3656	0.0167	-0.4318	0.09574	3.23937e-06	0.00553302	20.3302	0.170059	26.5426
CD24+ CD27+ B cell Absolute Count	GCST90001418	rs16867231	A	G	3656	0.0108	0.5129	0.1154	4.40399e-06	0.00537412	19.7431	0.170059	26.5426
CD24+ CD27+ B cell Absolute Count	GCST90001418	rs17708396	A	C	3656	0.0005	2.539	0.5201	5.25733e-07	0.00647625	23.8185	0.170059	26.5426
CD24+ CD27+ B cell Absolute Count	GCST90001418	rs184496770	T	C	3656	0.0021	1.162	0.2608	4.18448e-06	0.00540056	19.8408	0.170059	26.5426
CD24+ CD27+ B cell Absolute Count	GCST90001418	rs35057381	C	T	3656	0.2211	0.1344	0.02969	2.99451e-06	0.00557371	20.4805	0.170059	26.5426
CD24+ CD27+ B cell Absolute Count	GCST90001418	rs4076316	A	T	3656	0.3005	-0.1404	0.02729	1.33945e-07	0.00718767	26.4539	0.170059	26.5426
CD24+ CD27+ B cell Absolute Count	GCST90001418	rs557577736	G	A	3656	0.001	1.818	0.3878	1.37955e-06	0.00597535	21.9652	0.170059	26.5426
CD24+ CD27+ B cell Absolute Count	GCST90001418	rs56033406	T	C	3656	0.0349	0.312	0.06692	1.5636e-06	0.0059104	21.725	0.170059	26.5426
CD24+ CD27+ B cell Absolute Count	GCST90001418	rs6492117	C	T	3656	0.4685	-0.1268	0.02493	1.82614e-07	0.00702628	25.8557	0.170059	26.5426
CD24+ CD27+ B cell Absolute Count	GCST90001418	rs7254039	A	G	3656	0.0435	-0.2606	0.0585	4.20051e-06	0.00539859	19.8335	0.170059	26.5426
CD24+ CD27+ B cell Absolute Count	GCST90001418	rs728776	G	A	3656	0.121	-0.1712	0.03808	3.46547e-06	0.00549811	20.2011	0.170059	26.5426
CD24+ CD27+ B cell Absolute Count	GCST90001418	rs73192651	T	C	3656	0.02	0.4411	0.08893	3.52319e-07	0.00668434	24.5889	0.170059	26.5426
CD24+ CD27+ B cell Absolute Count	GCST90001418	rs75766272	T	C	3656	0.0201	-0.4055	0.08609	1.23745e-06	0.00603174	22.1737	0.170059	26.5426
CD24+ CD27+ B cell Absolute Count	GCST90001418	rs7640784	A	C	3656	0.4714	-0.1111	0.02476	3.61037e-06	0.00547691	20.1228	0.170059	26.5426
CD24+ CD27+ B cell Absolute Count	GCST90001418	rs76552872	T	G	3656	0.042	0.283	0.06219	2.67503e-06	0.00563213	20.6964	0.170059	26.5426
CD24+ CD27+ B cell Absolute Count	GCST90001418	rs77762131	C	G	3656	0.045	0.2815	0.05774	5.43208e-07	0.00645926	23.7556	0.170059	26.5426
CD24+ CD27+ B cell Absolute Count	GCST90001418	rs79207264	A	G	3656	0.1184	0.1752	0.0393	4.1361e-06	0.00540658	19.863	0.170059	26.5426
CD20- B cell %B cell	GCST90001419	rs111761453	T	G	3658	0.0524	0.2453	0.05506	4.19193e-06	0.00539671	19.8374	0.122889	24.2585
CD20- B cell %B cell	GCST90001419	rs112180455	T	C	3658	0.0299	0.3316	0.07326	3.00064e-06	0.00556962	20.4766	0.122889	24.2585
CD20- B cell %B cell	GCST90001419	rs118084343	G	A	3658	0.0547	-0.2663	0.0544	4.90978e-07	0.00650826	23.9501	0.122889	24.2585
CD20- B cell %B cell	GCST90001419	rs140134875	A	C	3658	0.0011	-1.694	0.3528	7.87064e-07	0.00626322	23.0426	0.122889	24.2585
CD20- B cell %B cell	GCST90001419	rs187723151	A	G	3658	0.004	-0.9447	0.1934	5.17946e-07	0.00648049	23.8472	0.122889	24.2585
CD20- B cell %B cell	GCST90001419	rs2107459	A	C	3658	0.0853	0.2021	0.04383	2.00371e-06	0.00577869	21.2497	0.122889	24.2585
CD20- B cell %B cell	GCST90001419	rs316122	C	G	3658	0.0372	0.2993	0.06479	1.92296e-06	0.00579999	21.3285	0.122889	24.2585
CD20- B cell %B cell	GCST90001419	rs3885787	C	A	3658	0.9422	0.2407	0.05303	2.82688e-06	0.00560049	20.5907	0.122889	24.2585
CD20- B cell %B cell	GCST90001419	rs4244568	G	T	3658	0.3414	-0.1233	0.02622	1.28487e-06	0.00600896	22.1016	0.122889	24.2585
CD20- B cell %B cell	GCST90001419	rs4889373	G	A	3658	0.7989	-0.1372	0.03051	3.44779e-06	0.00549776	20.2109	0.122889	24.2585
CD20- B cell %B cell	GCST90001419	rs529500582	A	G	3658	0.0254	-0.4047	0.08262	4.83274e-07	0.00651648	23.9805	0.122889	24.2585
CD20- B cell %B cell	GCST90001419	rs57840701	C	A	3658	0.015	0.4562	0.1004	2.76213e-06	0.00561248	20.6351	0.122889	24.2585
CD20- B cell %B cell	GCST90001419	rs58352426	A	G	3658	0.2246	0.1401	0.02947	9.97219e-07	0.00614041	22.588	0.122889	24.2585
CD20- B cell %B cell	GCST90001419	rs7265879	G	C	3658	0.0778	-0.2182	0.04616	1.1391e-06	0.00607141	22.3327	0.122889	24.2585
CD20- B cell %B cell	GCST90001419	rs74786971	C	G	3658	0.0645	0.2235	0.04952	3.19091e-06	0.00553781	20.359	0.122889	24.2585
CD20- B cell %B cell	GCST90001419	rs75368642	T	C	3658	0.073	0.2118	0.04687	3.10835e-06	0.00555138	20.4091	0.122889	24.2585
CD20- B cell %B cell	GCST90001419	rs75951284	T	C	3658	0.0316	0.3083	0.06752	2.48495e-06	0.00566722	20.8375	0.122889	24.2585
CD20- B cell %B cell	GCST90001419	rs7875273	C	T	3658	0.3779	0.1137	0.02506	2.85151e-06	0.005596	20.5741	0.122889	24.2585
CD20- B cell %B cell	GCST90001419	rs9269301	T	C	3658	0.1833	0.2905	0.06351	2.39155e-06	0.00568706	20.9108	0.122889	24.2585
CD20- B cell %B cell	GCST90001419	rs9270911	T	C	3658	0.6083	0.1364	0.02871	1.01228e-06	0.00613263	22.5593	0.122889	24.2585
CD20- B cell %B cell	GCST90001419	rs9477367	C	T	3658	0.9097	-0.1917	0.04273	3.62337e-06	0.00547207	20.116	0.122889	24.2585
IgD- CD38+ B cell Absolute Count	GCST90001420	rs10815908	T	G	3656	0.0511	0.2526	0.0538	1.33194e-06	0.00599356	22.0325	0.128184	24.2802
IgD- CD38+ B cell Absolute Count	GCST90001420	rs114044800	C	G	3656	0.0086	0.5637	0.1259	3.77853e-06	0.00545335	20.0358	0.128184	24.2802
IgD- CD38+ B cell Absolute Count	GCST90001420	rs115156019	T	C	3656	0.0081	-0.6197	0.1242	3.02627e-07	0.00676342	24.8818	0.128184	24.2802
IgD- CD38+ B cell Absolute Count	GCST90001420	rs11605946	A	G	3656	0.1637	0.1457	0.03191	2.48599e-06	0.00567009	20.8366	0.128184	24.2802
IgD- CD38+ B cell Absolute Count	GCST90001420	rs11609248	G	A	3656	0.1916	-0.1355	0.03014	3.46729e-06	0.00549783	20.2001	0.128184	24.2802
IgD- CD38+ B cell Absolute Count	GCST90001420	rs138058221	T	C	3656	0.0068	-0.6658	0.1449	2.16486e-06	0.00574174	21.1015	0.128184	24.2802
IgD- CD38+ B cell Absolute Count	GCST90001420	rs138158989	A	G	3656	0.0018	-1.339	0.2832	1.13311e-06	0.00607744	22.3428	0.128184	24.2802
IgD- CD38+ B cell Absolute Count	GCST90001420	rs141490841	A	G	3656	0.02	0.3828	0.08506	3.39204e-06	0.00550919	20.2421	0.128184	24.2802
IgD- CD38+ B cell Absolute Count	GCST90001420	rs147319637	A	G	3656	0.0094	-0.5657	0.1224	1.90275e-06	0.00580862	21.3487	0.128184	24.2802
IgD- CD38+ B cell Absolute Count	GCST90001420	rs148362575	T	A	3656	0.0008	2.541	0.5292	7.87064e-07	0.00626662	23.0426	0.128184	24.2802
IgD- CD38+ B cell Absolute Count	GCST90001420	rs17037450	A	G	3656	0.0264	-0.3311	0.07236	2.37278e-06	0.00569423	20.9259	0.128184	24.2802
IgD- CD38+ B cell Absolute Count	GCST90001420	rs2075365	A	G	3656	0.6518	-0.1142	0.02477	2.00932e-06	0.00578038	21.2443	0.128184	24.2802
IgD- CD38+ B cell Absolute Count	GCST90001420	rs2792563	A	G	3656	0.5671	-0.108	0.02437	4.67512e-06	0.00534323	19.629	0.128184	24.2802
IgD- CD38+ B cell Absolute Count	GCST90001420	rs3105149	T	A	3656	0.0239	0.3462	0.07754	4.00732e-06	0.00542294	19.9235	0.128184	24.2802
IgD- CD38+ B cell Absolute Count	GCST90001420	rs478251	C	A	3656	0.1332	0.1689	0.03431	4.26654e-07	0.0065848	24.2203	0.128184	24.2802
IgD- CD38+ B cell Absolute Count	GCST90001420	rs62353585	C	T	3656	0.0227	0.3438	0.07709	4.10329e-06	0.0054107	19.8782	0.128184	24.2802
IgD- CD38+ B cell Absolute Count	GCST90001420	rs66491584	A	G	3656	0.1991	-0.1466	0.02957	3.56613e-07	0.00667804	24.5656	0.128184	24.2802
IgD- CD38+ B cell Absolute Count	GCST90001420	rs72834736	C	G	3656	0.0248	0.3465	0.07762	4.02113e-06	0.00542116	19.9169	0.128184	24.2802
IgD- CD38+ B cell Absolute Count	GCST90001420	rs74011406	A	G	3656	0.093	0.1928	0.04113	1.3823e-06	0.00597431	21.9613	0.128184	24.2802
IgD- CD38+ B cell Absolute Count	GCST90001420	rs78678130	A	G	3656	0.1076	-0.1707	0.03819	3.91544e-06	0.00543494	19.9678	0.128184	24.2802
IgD- CD38+ B cell Absolute Count	GCST90001420	rs79801395	C	G	3656	0.0799	0.1973	0.04374	3.23001e-06	0.00553452	20.3357	0.128184	24.2802
IgD- CD38+ B cell Absolute Count	GCST90001420	rs912755	C	G	3656	0.9996	-2.494	0.5255	1.03762e-06	0.00612314	22.5118	0.128184	24.2802
CD20- B cell Absolute Count	GCST90001421	rs111761453	T	G	3657	0.0524	0.249	0.05482	2.78433e-06	0.00560987	20.6197	0.176908	25.9779
CD20- B cell Absolute Count	GCST90001421	rs116699251	A	G	3657	0.0446	-0.2732	0.05861	1.57093e-06	0.00590636	21.716	0.176908	25.9779
CD20- B cell Absolute Count	GCST90001421	rs117905487	G	T	3657	0.0209	-0.3959	0.08757	3.07807e-06	0.00555795	20.4279	0.176908	25.9779
CD20- B cell Absolute Count	GCST90001421	rs12146943	A	G	3657	0.3704	-0.1127	0.02495	3.13559e-06	0.00554837	20.3924	0.176908	25.9779
CD20- B cell Absolute Count	GCST90001421	rs1527218	T	G	3657	0.0844	-0.2043	0.04471	2.44506e-06	0.00567714	20.8684	0.176908	25.9779
CD20- B cell Absolute Count	GCST90001421	rs16936840	T	C	3657	0.102	0.1881	0.04049	1.69552e-06	0.0058668	21.5697	0.176908	25.9779
CD20- B cell Absolute Count	GCST90001421	rs2102662	A	G	3657	0.7447	0.1274	0.02877	4.75061e-06	0.00533349	19.5984	0.176908	25.9779
CD20- B cell Absolute Count	GCST90001421	rs2212443	G	T	3657	0.8048	-0.1412	0.03117	2.94923e-06	0.00558008	20.5096	0.176908	25.9779
CD20- B cell Absolute Count	GCST90001421	rs252298	A	G	3657	0.5643	0.1091	0.02419	3.23942e-06	0.00553151	20.3301	0.176908	25.9779
CD20- B cell Absolute Count	GCST90001421	rs2637365	G	T	3657	0.6217	-0.1165	0.02515	1.80894e-06	0.00583324	21.4456	0.176908	25.9779
CD20- B cell Absolute Count	GCST90001421	rs34625183	T	C	3657	0.1154	-0.1694	0.03789	3.89571e-06	0.00543607	19.9774	0.176908	25.9779
CD20- B cell Absolute Count	GCST90001421	rs36123742	T	A	3657	0.6555	0.1193	0.02587	1.99868e-06	0.00578156	21.2545	0.176908	25.9779
CD20- B cell Absolute Count	GCST90001421	rs38182	T	C	3657	0.1693	-0.1541	0.03305	1.56095e-06	0.00590967	21.7283	0.176908	25.9779
CD20- B cell Absolute Count	GCST90001421	rs41493	T	C	3657	0.999	1.728	0.3819	3.02342e-06	0.00556722	20.4621	0.176908	25.9779
[truncated: 39,784 more rows]

## Sheet: S4
	Table S4: Mendelian randomization analysis of the impact of gut microbiota on CRC.(UVMR)
[truncated: 8,528 more rows]

[truncated: 8 more sheets: S5, S6, S7, S8, S9, S10, S11, S12]
